# Supplementary material for: The Exploration of Novel Pharmacophore Characteristics and Multidirectional Elucidation of Structure-Activity Relationship and Mechanism of Sesquiterpene Pyridine Alkaloids from Tripterygium Based on Computational Approaches
Source: Evid Based Complement Alternat Med. 2021 Mar 24;2021:6676470. doi: 10.1155/2021/6676470 (PMC8012133; doi:10.1155/2021/6676470)
Supplement: Supplementary Materials — Supplementary information is available for this paper and listed as follows. Supplementary Table S1: sesquiterpene pyridine alkaloids from Tripterygium classified by structural differences of niacin derivatives. Supplementary Table S2: molecules of pharmacophore model construction and validation for sesquiterpene pyridine alkaloids from Tripterygium. Supplementary Table S3: putative targets of sesquiterpene pyridine alkaloids from Tripterygium. Supplementary Table S4: topological parameters of key targets for sesquiterpene pyridine alkaloids from Tripterygium. Supplementary Table S5: GO enrichment analysis of targets. Supplementary Table S6: KEGG enrichment analysis of targets. Supplementary Table S7: putative diseases of targets for sesquiterpene pyridine alkaloids from Tripterygium. Supplementary Table S8: information of target proteins for molecular docking. Supplementary Table S9: molecular docking results of compound-target pairs ( [file 6676470.f1.zip]

Archive with 10 entries (10 files):
- 6676470.f1/(Manuscript)  Supplementary Table (S5) (1).txt
- 6676470.f1/(Manuscript)  Supplementary Table (S6) (1).txt
- 6676470.f1/[Manuscript]  Supplementary Table [S1].docx
- 6676470.f1/[Manuscript]  Supplementary Table [S2].docx
- 6676470.f1/[Manuscript]  Supplementary Table [S3].docx
- 6676470.f1/[Manuscript]  Supplementary Table [S4].docx
- 6676470.f1/[Manuscript]  Supplementary Table [S7].docx
- 6676470.f1/[Manuscript]  Supplementary Table [S8].docx
- 6676470.f1/[Manuscript]  Supplementary Table [S9].docx
- 6676470.f1/Submission-Revised Supplementary Information-20210207.docx
