# Supplementary material for: The Exploration of Novel Pharmacophore Characteristics and Multidirectional Elucidation of Structure-Activity Relationship and Mechanism of Sesquiterpene Pyridine Alkaloids from Tripterygium Based on Computational Approaches
Source: Evid Based Complement Alternat Med. 2021 Mar 24;2021:6676470. doi: 10.1155/2021/6676470 (PMC8012133; doi:10.1155/2021/6676470)
Supplement: Supplementary Materials — Supplementary information is available for this paper and listed as follows. Supplementary Table S1: sesquiterpene pyridine alkaloids from Tripterygium classified by structural differences of niacin derivatives. Supplementary Table S2: molecules of pharmacophore model construction and validation for sesquiterpene pyridine alkaloids from Tripterygium. Supplementary Table S3: putative targets of sesquiterpene pyridine alkaloids from Tripterygium. Supplementary Table S4: topological parameters of key targets for sesquiterpene pyridine alkaloids from Tripterygium. Supplementary Table S5: GO enrichment analysis of targets. Supplementary Table S6: KEGG enrichment analysis of targets. Supplementary Table S7: putative diseases of targets for sesquiterpene pyridine alkaloids from Tripterygium. Supplementary Table S8: information of target proteins for molecular docking. Supplementary Table S9: molecular docking results of compound-target pairs ( [file 6676470.f1.zip › 6676470.f1/(Manuscript) Supplementary Table (S5) (1).txt]

Supplementary Table S5 The results of GO enrichment analysis of key targets for sesquiterpene pyridine alkaloids from Tripterygium
ONTOLOGY	ID	Description	GeneRatio	BgRatio	pvalue	p.adjust	qvalue	geneID
BP	GO:0009410	response to xenobiotic stimulus	21/85	292/18670	1.03E-19	3.06E-16	1.70E-16	1268/5724/1269/4986/1576/2908/1559/842/1394/1020/4193/6095/135/3326/3172/196/5021/200315/5582/1812/5581
BP	GO:0035690	cellular response to drug	21/85	433/18670	3.23E-16	4.78E-13	2.65E-13	5724/2908/5142/842/4843/4193/1019/1017/8767/238/4233/2932/3326/2534/196/1133/1132/558/5141/1812/5581
BP	GO:0018105	peptidyl-serine phosphorylation	18/85	299/18670	1.32E-15	1.31E-12	7.24E-13	9261/3320/1020/596/1017/8767/207/5347/5599/2932/3326/3551/5579/6790/5979/5582/1812/5581
BP	GO:0018209	peptidyl-serine modification	18/85	322/18670	4.82E-15	3.57E-12	1.98E-12	9261/3320/1020/596/1017/8767/207/5347/5599/2932/3326/3551/5579/6790/5979/5582/1812/5581
BP	GO:0003018	vascular process in circulatory system	14/85	175/18670	5.09E-14	3.02E-11	1.67E-11	5724/3156/3741/1909/6915/1910/152/207/134/135/5139/5021/1812/185
BP	GO:0035296	regulation of tube diameter	13/85	143/18670	8.27E-14	3.36E-11	1.86E-11	5724/3156/3741/1909/6915/1910/152/207/134/135/5021/1812/185
BP	GO:0097746	regulation of blood vessel diameter	13/85	143/18670	8.27E-14	3.36E-11	1.86E-11	5724/3156/3741/1909/6915/1910/152/207/134/135/5021/1812/185
BP	GO:0035150	regulation of tube size	13/85	144/18670	9.06E-14	3.36E-11	1.86E-11	5724/3156/3741/1909/6915/1910/152/207/134/135/5021/1812/185
BP	GO:0032496	response to lipopolysaccharide	17/85	330/18670	1.15E-13	3.75E-11	2.08E-11	1268/5724/1269/4986/9261/5142/6915/1910/1991/842/4843/1019/8767/207/5599/558/5581
BP	GO:0097756	negative regulation of blood vessel diameter	11/85	84/18670	1.27E-13	3.75E-11	2.08E-11	5724/3156/3741/1909/6915/1910/152/207/134/5021/185
BP	GO:0006874	cellular calcium ion homeostasis	19/85	458/18670	1.68E-13	4.52E-11	2.51E-11	1268/3741/1909/5729/5319/6915/1910/1991/1394/1020/596/134/5294/5579/2534/5021/1812/185/5581
BP	GO:0002237	response to molecule of bacterial origin	17/85	343/18670	2.15E-13	5.30E-11	2.94E-11	1268/5724/1269/4986/9261/5142/6915/1910/1991/842/4843/1019/8767/207/5599/558/5581
BP	GO:0055074	calcium ion homeostasis	19/85	471/18670	2.76E-13	6.29E-11	3.49E-11	1268/3741/1909/5729/5319/6915/1910/1991/1394/1020/596/134/5294/5579/2534/5021/1812/185/5581
BP	GO:0048511	rhythmic process	16/85	295/18670	2.97E-13	6.29E-11	3.49E-11	4986/5241/4889/4843/1020/1019/6095/134/135/5599/2932/3172/196/5021/5582/558
BP	GO:0051480	regulation of cytosolic calcium ion concentration	17/85	357/18670	4.10E-13	8.09E-11	4.49E-11	1268/3741/1909/5729/5319/6915/1910/1394/1020/596/134/5294/2534/5021/1812/185/5581
BP	GO:0072503	cellular divalent inorganic cation homeostasis	19/85	493/18670	6.20E-13	1.15E-10	6.37E-11	1268/3741/1909/5729/5319/6915/1910/1991/1394/1020/596/134/5294/5579/2534/5021/1812/185/5581
BP	GO:0072347	response to anesthetic	10/85	78/18670	2.17E-12	3.78E-10	2.10E-10	1268/4986/1394/1020/4193/3326/5021/5582/1812/5581
BP	GO:0043279	response to alkaloid	11/85	112/18670	3.23E-12	5.31E-10	2.95E-10	1268/4986/1394/1020/4193/135/3326/5021/5582/1812/5581
BP	GO:0007204	positive regulation of cytosolic calcium ion concentration	15/85	319/18670	1.36E-11	2.12E-09	1.18E-09	1268/1909/5729/5319/6915/1910/1394/1020/596/5294/2534/5021/1812/185/5581
BP	GO:0046677	response to antibiotic	15/85	327/18670	1.93E-11	2.87E-09	1.59E-09	1268/3156/4986/3741/6915/3320/842/1394/596/4193/4233/2534/196/558/5581
BP	GO:0008217	regulation of blood pressure	12/85	182/18670	3.62E-11	5.11E-09	2.84E-09	1268/5724/1909/6915/1910/7026/4843/134/5021/1215/774/185
BP	GO:0071216	cellular response to biotic stimulus	13/85	236/18670	4.99E-11	6.72E-09	3.73E-09	5724/4986/5142/6915/1910/4843/1019/8767/207/5599/2932/558/5581
BP	GO:0042310	vasoconstriction	9/85	76/18670	6.05E-11	7.79E-09	4.32E-09	5724/3741/1909/6915/1910/152/207/5021/185
BP	GO:0032228	regulation of synaptic transmission, GABAergic	7/85	32/18670	9.67E-11	1.19E-08	6.62E-09	1268/1269/4889/134/135/5021/5581
BP	GO:0043434	response to peptide hormone	16/85	436/18670	1.07E-10	1.22E-08	6.74E-09	5770/5771/4986/5319/1910/1394/4193/1019/207/3480/2932/5579/2534/5021/2798/185
BP	GO:0050804	modulation of chemical synaptic transmission	16/85	436/18670	1.07E-10	1.22E-08	6.74E-09	1268/1269/43/4889/1394/1020/134/135/2932/5579/2534/5021/5582/1812/774/5581
BP	GO:0099177	regulation of trans-synaptic signaling	16/85	437/18670	1.11E-10	1.22E-08	6.74E-09	1268/1269/43/4889/1394/1020/134/135/2932/5579/2534/5021/5582/1812/774/5581
BP	GO:0042220	response to cocaine	8/85	55/18670	1.35E-10	1.43E-08	7.91E-09	1268/4986/1394/1020/4193/3326/5021/1812
BP	GO:0071222	cellular response to lipopolysaccharide	12/85	205/18670	1.45E-10	1.48E-08	8.22E-09	5724/4986/5142/6915/1910/4843/1019/8767/207/5599/558/5581
BP	GO:1901653	cellular response to peptide	15/85	385/18670	1.91E-10	1.89E-08	1.05E-08	5770/5771/5319/1394/1020/4193/1019/8767/207/3480/2932/5579/2534/2798/185
BP	GO:0071219	cellular response to molecule of bacterial origin	12/85	212/18670	2.14E-10	2.04E-08	1.13E-08	5724/4986/5142/6915/1910/4843/1019/8767/207/5599/558/5581
BP	GO:0051952	regulation of amine transport	9/85	93/18670	3.84E-10	3.55E-08	1.97E-08	1268/4986/4889/152/1394/134/135/5021/1812
BP	GO:0001505	regulation of neurotransmitter levels	14/85	355/18670	7.02E-10	6.30E-08	3.49E-08	1268/43/3320/4843/1020/6095/207/135/2932/3326/5579/5582/1812/774
BP	GO:0015837	amine transport	9/85	100/18670	7.40E-10	6.45E-08	3.57E-08	1268/4986/4889/152/1394/134/135/5021/1812
BP	GO:0019233	sensory perception of pain	9/85	104/18670	1.05E-09	8.91E-08	4.94E-08	1268/5724/1269/4986/1910/152/1020/134/2534
BP	GO:0051932	synaptic transmission, GABAergic	7/85	45/18670	1.24E-09	1.02E-07	5.68E-08	1268/1269/4889/134/135/5021/5581
BP	GO:0009895	negative regulation of catabolic process	13/85	308/18670	1.33E-09	1.06E-07	5.90E-08	1268/3156/9261/440503/4843/596/207/134/5294/4233/3326/2534/5582
BP	GO:0007187	G protein-coupled receptor signaling pathway, coupled to cyclic nucleotide second messenger	12/85	256/18670	1.85E-09	1.44E-07	8.01E-08	1268/1269/4986/1909/6915/152/1394/134/135/1133/1132/1812
BP	GO:0051937	catecholamine transport	8/85	77/18670	2.15E-09	1.62E-07	9.00E-08	1268/4986/152/1394/135/5021/1133/1812
BP	GO:0071375	cellular response to peptide hormone stimulus	13/85	321/18670	2.19E-09	1.62E-07	9.00E-08	5770/5771/5319/1394/4193/1019/207/3480/2932/5579/2534/2798/185
BP	GO:0010959	regulation of metal ion transport	14/85	394/18670	2.69E-09	1.95E-07	1.08E-07	4986/3741/5319/5142/1394/596/207/134/5294/135/2534/1812/774/5581
BP	GO:0050994	regulation of lipid catabolic process	7/85	54/18670	4.70E-09	3.31E-07	1.84E-07	1268/440503/1019/207/134/5294/5581
BP	GO:0007188	adenylate cyclase-modulating G protein-coupled receptor signaling pathway	11/85	221/18670	4.94E-09	3.40E-07	1.89E-07	1268/4986/1909/6915/152/1394/134/135/1133/1132/1812
BP	GO:0051897	positive regulation of protein kinase B signaling	10/85	176/18670	7.29E-09	4.91E-07	2.72E-07	3320/3480/5294/4233/3326/5293/2534/5979/2159/558
BP	GO:0015844	monoamine transport	8/85	90/18670	7.55E-09	4.97E-07	2.76E-07	1268/4986/152/1394/135/5021/1133/1812
BP	GO:0019229	regulation of vasoconstriction	7/85	58/18670	7.86E-09	5.06E-07	2.81E-07	5724/3741/6915/152/207/5021/185
BP	GO:0097305	response to alcohol	11/85	233/18670	8.56E-09	5.40E-07	2.99E-07	1268/3156/4986/5729/6915/1394/1019/207/2534/196/5581
BP	GO:1903522	regulation of blood circulation	12/85	297/18670	9.83E-09	6.07E-07	3.37E-07	5724/3741/5142/6915/152/4193/207/134/5294/5021/774/185
BP	GO:0050727	regulation of inflammatory response	13/85	374/18670	1.37E-08	8.18E-07	4.54E-07	1268/1269/5771/1910/1991/4889/4843/6095/134/5294/135/1215/185
BP	GO:0051896	regulation of protein kinase B signaling	11/85	244/18670	1.38E-08	8.18E-07	4.54E-07	3320/207/3480/5294/4233/3326/5293/2534/5979/2159/558
BP	GO:1901214	regulation of neuron death	12/85	313/18670	1.76E-08	1.00E-06	5.57E-07	842/1394/1020/596/207/134/135/2932/3326/2534/5582/558
BP	GO:1901654	response to ketone	10/85	193/18670	1.76E-08	1.00E-06	5.57E-07	5724/5729/2908/6915/842/1019/207/196/5021/5581
BP	GO:0007631	feeding behavior	8/85	101/18670	1.89E-08	1.06E-06	5.86E-07	1268/4986/4889/1394/135/2534/5021/1812
BP	GO:0046883	regulation of hormone secretion	11/85	262/18670	2.87E-08	1.58E-06	8.75E-07	1268/3156/4986/3741/4843/152/1394/134/3172/185/5581
BP	GO:0034765	regulation of ion transmembrane transport	14/85	483/18670	3.53E-08	1.87E-06	1.03E-06	5243/5724/4986/3741/5142/1394/3738/207/1520/5294/2534/1812/774/5581
BP	GO:0007623	circadian rhythm	10/85	208/18670	3.59E-08	1.87E-06	1.03E-06	4843/1019/6095/134/135/5599/2932/3172/196/5582
BP	GO:1901215	negative regulation of neuron death	10/85	208/18670	3.59E-08	1.87E-06	1.03E-06	1394/1020/596/207/135/2932/3326/2534/5582/558
BP	GO:0006939	smooth muscle contraction	8/85	110/18670	3.71E-08	1.89E-06	1.05E-06	5724/1909/6915/1910/152/134/5021/1812
BP	GO:0043491	protein kinase B signaling	11/85	269/18670	3.77E-08	1.89E-06	1.05E-06	3320/207/3480/5294/4233/3326/5293/2534/5979/2159/558
BP	GO:0033555	multicellular organismal response to stress	7/85	73/18670	4.03E-08	1.96E-06	1.09E-06	1910/1394/596/5979/5582/1812/774
BP	GO:0019216	regulation of lipid metabolic process	13/85	410/18670	4.03E-08	1.96E-06	1.09E-06	1268/3156/2222/440503/1019/6095/207/134/5294/3172/1133/185/5581
BP	GO:1903305	regulation of regulated secretory pathway	9/85	160/18670	4.70E-08	2.24E-06	1.24E-06	1268/5724/1394/1020/135/2932/5579/5582/1812
BP	GO:0043393	regulation of protein binding	10/85	217/18670	5.35E-08	2.52E-06	1.40E-06	1020/596/8767/207/4233/5347/5599/2932/3326/6790
BP	GO:0050995	negative regulation of lipid catabolic process	5/85	23/18670	5.48E-08	2.54E-06	1.41E-06	1268/440503/207/134/5294
BP	GO:0070997	neuron death	12/85	348/18670	5.65E-08	2.58E-06	1.43E-06	842/1394/1020/596/207/134/135/2932/3326/2534/5582/558
BP	GO:2000300	regulation of synaptic vesicle exocytosis	7/85	78/18670	6.42E-08	2.88E-06	1.60E-06	1268/1020/135/2932/5579/5582/1812
BP	GO:0051047	positive regulation of secretion	13/85	428/18670	6.66E-08	2.94E-06	1.63E-06	1268/5724/4986/43/5319/1910/1394/1020/8767/134/135/5021/5581
BP	GO:0050806	positive regulation of synaptic transmission	9/85	168/18670	7.15E-08	3.12E-06	1.73E-06	1268/1394/1020/134/135/2932/5021/1812/5581
BP	GO:0051953	negative regulation of amine transport	5/85	25/18670	8.59E-08	3.69E-06	2.05E-06	1268/4889/152/1394/134
BP	GO:0018108	peptidyl-tyrosine phosphorylation	12/85	363/18670	8.95E-08	3.79E-06	2.10E-06	5770/5771/8767/238/134/3480/4233/2534/5979/558/5581/7297
BP	GO:0018212	peptidyl-tyrosine modification	12/85	366/18670	9.79E-08	4.08E-06	2.27E-06	5770/5771/8767/238/134/3480/4233/2534/5979/558/5581/7297
BP	GO:0018107	peptidyl-threonine phosphorylation	8/85	126/18670	1.07E-07	4.41E-06	2.45E-06	1020/596/8767/207/5347/5599/2932/5579
BP	GO:0071466	cellular response to xenobiotic stimulus	9/85	180/18670	1.29E-07	5.25E-06	2.91E-06	1576/2908/1559/842/6095/3326/3172/196/200315
BP	GO:0046879	hormone secretion	11/85	308/18670	1.49E-07	5.95E-06	3.30E-06	1268/3156/4986/3741/4843/152/1394/134/3172/185/5581
BP	GO:0018210	peptidyl-threonine modification	8/85	134/18670	1.73E-07	6.82E-06	3.78E-06	1020/596/8767/207/5347/5599/2932/5579
BP	GO:0009914	hormone transport	11/85	317/18670	1.98E-07	7.74E-06	4.29E-06	1268/3156/4986/3741/4843/152/1394/134/3172/185/5581
BP	GO:0070482	response to oxygen levels	12/85	394/18670	2.17E-07	8.27E-06	4.59E-06	3741/1909/4843/1394/596/4193/1019/6095/207/134/5021/5581
BP	GO:1901655	cellular response to ketone	7/85	93/18670	2.18E-07	8.27E-06	4.59E-06	5729/2908/842/1019/207/196/5581
BP	GO:0048265	response to pain	5/85	30/18670	2.26E-07	8.49E-06	4.71E-06	1910/1394/5979/5582/774
BP	GO:0051924	regulation of calcium ion transport	10/85	254/18670	2.33E-07	8.62E-06	4.78E-06	5319/5142/1394/596/5294/135/2534/1812/774/5581
BP	GO:0045907	positive regulation of vasoconstriction	5/85	32/18670	3.17E-07	1.16E-05	6.44E-06	5724/6915/152/207/5021
BP	GO:0071902	positive regulation of protein serine/threonine kinase activity	11/85	334/18670	3.34E-07	1.21E-05	6.70E-06	5770/9261/5319/1991/8767/207/238/134/5294/3326/5979
BP	GO:0007596	blood coagulation	11/85	336/18670	3.55E-07	1.26E-05	6.98E-06	6915/152/5294/135/5579/2534/3172/2159/5582/558/5581
BP	GO:0043405	regulation of MAP kinase activity	11/85	337/18670	3.65E-07	1.26E-05	6.98E-06	5770/3156/9261/5319/1991/8767/238/134/3480/5294/5979
BP	GO:0014072	response to isoquinoline alkaloid	5/85	33/18670	3.73E-07	1.26E-05	6.98E-06	1268/4986/4193/5582/5581
BP	GO:0043278	response to morphine	5/85	33/18670	3.73E-07	1.26E-05	6.98E-06	1268/4986/4193/5582/5581
BP	GO:0050433	regulation of catecholamine secretion	6/85	62/18670	3.73E-07	1.26E-05	6.98E-06	1268/4986/152/1394/135/5021
BP	GO:0031396	regulation of protein ubiquitination	9/85	204/18670	3.74E-07	1.26E-05	6.98E-06	3320/1020/8767/207/5347/3326/2534/5582/5581
BP	GO:0048661	positive regulation of smooth muscle cell proliferation	7/85	101/18670	3.84E-07	1.27E-05	7.06E-06	1786/5724/3156/1991/4889/4193/207
BP	GO:0099171	presynaptic modulation of chemical synaptic transmission	4/85	14/18670	3.87E-07	1.27E-05	7.06E-06	1268/1020/5579/5582
BP	GO:0007599	hemostasis	11/85	341/18670	4.11E-07	1.34E-05	7.41E-06	6915/152/5294/135/5579/2534/3172/2159/5582/558/5581
BP	GO:0050817	coagulation	11/85	342/18670	4.23E-07	1.36E-05	7.55E-06	6915/152/5294/135/5579/2534/3172/2159/5582/558/5581
BP	GO:0050432	catecholamine secretion	6/85	64/18670	4.52E-07	1.44E-05	7.99E-06	1268/4986/152/1394/135/5021
BP	GO:0046928	regulation of neurotransmitter secretion	7/85	104/18670	4.69E-07	1.48E-05	8.20E-06	1268/1020/135/2932/5579/5582/1812
BP	GO:0019935	cyclic-nucleotide-mediated signaling	9/85	212/18670	5.17E-07	1.61E-05	8.94E-06	6915/1910/152/1394/135/5139/196/5141/1812
BP	GO:0043902	positive regulation of multi-organism process	5/85	36/18670	5.86E-07	1.81E-05	1.00E-05	5724/1910/5139/6790/5021
BP	GO:1904659	glucose transmembrane transport	7/85	108/18670	6.07E-07	1.84E-05	1.02E-05	1909/5319/6524/6523/207/5579/1812
BP	GO:0006816	calcium ion transport	12/85	434/18670	6.07E-07	1.84E-05	1.02E-05	5319/5142/1394/1020/596/5294/135/5579/2534/1812/774/5581
BP	GO:0017157	regulation of exocytosis	9/85	217/18670	6.28E-07	1.88E-05	1.04E-05	1268/5724/1394/1020/135/2932/5579/5582/1812
BP	GO:0045777	positive regulation of blood pressure	5/85	37/18670	6.75E-07	2.00E-05	1.11E-05	1268/6915/7026/134/5021
BP	GO:0019932	second-messenger-mediated signaling	12/85	439/18670	6.85E-07	2.01E-05	1.11E-05	6915/1910/4843/152/1394/135/2932/5139/196/5141/1812/185
BP	GO:0044706	multi-multicellular organism process	9/85	222/18670	7.60E-07	2.15E-05	1.19E-05	1268/5724/5241/7026/152/1394/596/207/5021
BP	GO:0006936	muscle contraction	11/85	363/18670	7.61E-07	2.15E-05	1.19E-05	5724/3741/1909/5142/6915/1910/152/134/5294/5021/1812
BP	GO:0051966	regulation of synaptic transmission, glutamatergic	6/85	70/18670	7.73E-07	2.15E-05	1.19E-05	1268/1020/134/135/5021/1812
BP	GO:0016572	histone phosphorylation	5/85	38/18670	7.74E-07	2.15E-05	1.19E-05	1020/1017/5579/6790/1812
BP	GO:0008645	hexose transmembrane transport	7/85	112/18670	7.77E-07	2.15E-05	1.19E-05	1909/5319/6524/6523/207/5579/1812
BP	GO:0098693	regulation of synaptic vesicle cycle	7/85	112/18670	7.77E-07	2.15E-05	1.19E-05	1268/1020/135/2932/5579/5582/1812
BP	GO:0043900	regulation of multi-organism process	6/85	71/18670	8.42E-07	2.31E-05	1.28E-05	1268/5724/1910/5139/6790/5021
BP	GO:0015749	monosaccharide transmembrane transport	7/85	114/18670	8.76E-07	2.36E-05	1.31E-05	1909/5319/6524/6523/207/5579/1812
BP	GO:0042752	regulation of circadian rhythm	7/85	114/18670	8.76E-07	2.36E-05	1.31E-05	6095/134/135/5599/2932/3172/5582
BP	GO:0051930	regulation of sensory perception of pain	5/85	39/18670	8.85E-07	2.36E-05	1.31E-05	5724/4986/1910/152/134
BP	GO:0038034	signal transduction in absence of ligand	6/85	72/18670	9.15E-07	2.39E-05	1.32E-05	842/596/207/2932/2534/5979
BP	GO:0097192	extrinsic apoptotic signaling pathway in absence of ligand	6/85	72/18670	9.15E-07	2.39E-05	1.32E-05	842/596/207/2932/2534/5979
BP	GO:0036293	response to decreased oxygen levels	11/85	370/18670	9.18E-07	2.39E-05	1.32E-05	3741/1909/4843/1394/596/4193/6095/207/134/5021/5581
BP	GO:0050890	cognition	10/85	296/18670	9.45E-07	2.43E-05	1.35E-05	1268/3156/4986/1394/1020/134/2534/5021/5582/1812
BP	GO:0034219	carbohydrate transmembrane transport	7/85	116/18670	9.85E-07	2.52E-05	1.40E-05	1909/5319/6524/6523/207/5579/1812
BP	GO:0051931	regulation of sensory perception	5/85	40/18670	1.01E-06	2.55E-05	1.42E-05	5724/4986/1910/152/134
BP	GO:1903320	regulation of protein modification by small protein conjugation or removal	9/85	231/18670	1.06E-06	2.62E-05	1.45E-05	3320/1020/8767/207/5347/3326/2534/5582/5581
BP	GO:0007269	neurotransmitter secretion	8/85	170/18670	1.06E-06	2.62E-05	1.45E-05	1268/1020/135/2932/5579/5582/1812/774
BP	GO:0099643	signal release from synapse	8/85	170/18670	1.06E-06	2.62E-05	1.45E-05	1268/1020/135/2932/5579/5582/1812/774
BP	GO:0000302	response to reactive oxygen species	9/85	232/18670	1.10E-06	2.69E-05	1.49E-05	3741/596/4193/1017/207/4233/5599/2534/558
BP	GO:0046777	protein autophosphorylation	9/85	235/18670	1.22E-06	2.94E-05	1.63E-05	9261/1020/207/238/3480/2932/6790/2534/5582
BP	GO:0042176	regulation of protein catabolic process	11/85	381/18670	1.22E-06	2.94E-05	1.63E-05	3156/3320/4843/4193/207/5347/2932/3326/6790/2534/5582
BP	GO:0016079	synaptic vesicle exocytosis	7/85	120/18670	1.24E-06	2.96E-05	1.64E-05	1268/1020/135/2932/5579/5582/1812
BP	GO:0048545	response to steroid hormone	11/85	383/18670	1.29E-06	3.05E-05	1.69E-05	5724/4306/2908/5241/842/7026/596/4193/6095/3172/5021
BP	GO:0048469	cell maturation	8/85	177/18670	1.44E-06	3.39E-05	1.88E-05	5241/1910/994/596/5139/6790/5979/558
BP	GO:2000243	positive regulation of reproductive process	6/85	78/18670	1.47E-06	3.43E-05	1.90E-05	5724/1910/994/5139/6790/5021
BP	GO:0042593	glucose homeostasis	9/85	241/18670	1.50E-06	3.48E-05	1.93E-05	1268/3156/5771/4986/207/3480/3172/1215/5581
BP	GO:0046717	acid secretion	7/85	124/18670	1.54E-06	3.55E-05	1.97E-05	5319/4889/4843/134/135/5021/1133
BP	GO:0033500	carbohydrate homeostasis	9/85	242/18670	1.56E-06	3.55E-05	1.97E-05	1268/3156/5771/4986/207/3480/3172/1215/5581
BP	GO:0009416	response to light stimulus	10/85	314/18670	1.61E-06	3.64E-05	2.02E-05	3156/1991/842/1394/1020/596/4193/207/5599/1812
BP	GO:0045471	response to ethanol	7/85	125/18670	1.63E-06	3.66E-05	2.03E-05	1268/3156/4986/6915/1394/2534/5581
BP	GO:0070838	divalent metal ion transport	12/85	479/18670	1.71E-06	3.80E-05	2.11E-05	5319/5142/1394/1020/596/5294/135/5579/2534/1812/774/5581
BP	GO:0048148	behavioral response to cocaine	4/85	20/18670	1.83E-06	4.05E-05	2.25E-05	4986/1394/1020/1812
BP	GO:0019933	cAMP-mediated signaling	8/85	184/18670	1.93E-06	4.23E-05	2.34E-05	6915/152/1394/135/5139/196/5141/1812
BP	GO:0072511	divalent inorganic cation transport	12/85	486/18670	1.98E-06	4.32E-05	2.40E-05	5319/5142/1394/1020/596/5294/135/5579/2534/1812/774/5581
BP	GO:0002673	regulation of acute inflammatory response	5/85	46/18670	2.06E-06	4.45E-05	2.47E-05	1268/1910/4889/134/5294
BP	GO:1903532	positive regulation of secretion by cell	11/85	403/18670	2.11E-06	4.52E-05	2.51E-05	1268/5724/4986/43/5319/1394/1020/8767/135/5021/5581
BP	GO:1903829	positive regulation of cellular protein localization	10/85	324/18670	2.13E-06	4.55E-05	2.52E-05	1020/596/4193/207/5347/5599/2932/3326/2534/5581
BP	GO:0031330	negative regulation of cellular catabolic process	9/85	253/18670	2.24E-06	4.74E-05	2.63E-05	1268/9261/440503/596/207/5294/4233/3326/5582
BP	GO:0035813	regulation of renal sodium excretion	4/85	21/18670	2.26E-06	4.74E-05	2.63E-05	1910/134/135/185
BP	GO:0007611	learning or memory	9/85	256/18670	2.47E-06	5.16E-05	2.86E-05	1268/3156/4986/1394/1020/2534/5021/5582/1812
BP	GO:0050900	leukocyte migration	12/85	499/18670	2.61E-06	5.40E-05	3.00E-05	5724/1269/5319/5142/1910/1991/207/134/5294/5293/2534/5979
BP	GO:0043406	positive regulation of MAP kinase activity	9/85	258/18670	2.64E-06	5.40E-05	3.00E-05	5770/9261/5319/1991/8767/238/134/5294/5979
BP	GO:0007565	female pregnancy	8/85	192/18670	2.65E-06	5.40E-05	3.00E-05	1268/5241/7026/152/1394/596/207/5021
BP	GO:0002791	regulation of peptide secretion	12/85	500/18670	2.66E-06	5.40E-05	3.00E-05	1268/3156/3741/43/5319/4843/152/8767/134/135/3172/5581
BP	GO:0016042	lipid catabolic process	10/85	333/18670	2.73E-06	5.49E-05	3.05E-05	1268/1576/5319/440503/1019/207/134/5294/5346/5581
BP	GO:0015850	organic hydroxy compound transport	9/85	262/18670	2.99E-06	5.98E-05	3.32E-05	1268/4986/152/1394/135/5021/1133/1812/185
BP	GO:0051588	regulation of neurotransmitter transport	7/85	139/18670	3.31E-06	6.51E-05	3.61E-05	1268/1020/135/2932/5579/5582/1812
BP	GO:0035812	renal sodium excretion	4/85	23/18670	3.32E-06	6.51E-05	3.61E-05	1910/134/135/185
BP	GO:1903429	regulation of cell maturation	4/85	23/18670	3.32E-06	6.51E-05	3.61E-05	1910/596/6790/5979
BP	GO:0097366	response to bronchodilator	5/85	51/18670	3.46E-06	6.74E-05	3.74E-05	1269/1017/135/5021/1812
BP	GO:0009896	positive regulation of catabolic process	11/85	425/18670	3.51E-06	6.80E-05	3.77E-05	5770/3320/440503/4193/8767/207/134/5347/2932/6790/5581
BP	GO:0008286	insulin receptor signaling pathway	7/85	141/18670	3.64E-06	7.01E-05	3.89E-05	5770/5771/1019/207/3480/2932/5579
BP	GO:0062012	regulation of small molecule metabolic process	11/85	429/18670	3.84E-06	7.34E-05	4.07E-05	1268/5724/3156/5771/2222/440503/4843/6095/207/2932/5581
BP	GO:0044062	regulation of excretion	4/85	24/18670	3.97E-06	7.53E-05	4.18E-05	1910/134/135/185
BP	GO:0032868	response to insulin	9/85	272/18670	4.06E-06	7.66E-05	4.25E-05	5770/5771/4986/5319/1019/207/3480/2932/5579
BP	GO:0035249	synaptic transmission, glutamatergic	6/85	93/18670	4.14E-06	7.76E-05	4.30E-05	1268/1020/134/135/5021/1812
BP	GO:0042391	regulation of membrane potential	11/85	434/18670	4.29E-06	8.00E-05	4.43E-05	1268/1269/3741/1020/596/207/134/135/2932/1812/774
BP	GO:0043270	positive regulation of ion transport	9/85	275/18670	4.44E-06	8.21E-05	4.56E-05	5243/5724/4986/5319/207/134/1520/135/1812
BP	GO:1904645	response to amyloid-beta	5/85	54/18670	4.61E-06	8.48E-05	4.70E-05	1020/3480/2932/2534/774
BP	GO:0044070	regulation of anion transport	6/85	95/18670	4.68E-06	8.56E-05	4.75E-05	5243/5724/4889/207/134/135
BP	GO:0051222	positive regulation of protein transport	11/85	440/18670	4.89E-06	8.89E-05	4.93E-05	43/5319/1020/596/4193/8767/135/5599/2932/2534/5581
BP	GO:0071229	cellular response to acid chemical	8/85	209/18670	4.96E-06	8.94E-05	4.96E-05	1786/5724/5729/1019/207/2534/5979/5581
BP	GO:0048010	vascular endothelial growth factor receptor signaling pathway	6/85	96/18670	4.98E-06	8.94E-05	4.96E-05	5770/9261/3320/5579/2534/558
BP	GO:0008643	carbohydrate transport	7/85	148/18670	5.02E-06	8.97E-05	4.97E-05	1909/5319/6524/6523/207/5579/1812
BP	GO:0043523	regulation of neuron apoptotic process	8/85	210/18670	5.14E-06	9.11E-05	5.05E-05	842/1020/596/135/3326/2534/5582/558
BP	GO:0001666	response to hypoxia	10/85	359/18670	5.30E-06	9.36E-05	5.19E-05	3741/1909/4843/1394/596/4193/6095/207/134/5581
BP	GO:0072593	reactive oxygen species metabolic process	9/85	284/18670	5.76E-06	0.000100958	5.60E-05	3320/440503/4843/596/6095/207/3326/2534/185
BP	GO:0009314	response to radiation	11/85	448/18670	5.80E-06	0.000101138	5.61E-05	3156/4986/1991/842/1394/1020/596/4193/207/5599/1812
BP	GO:0051348	negative regulation of transferase activity	9/85	285/18670	5.92E-06	0.000102653	5.69E-05	5770/3156/5771/7026/207/3480/135/5347/2932
BP	GO:0071398	cellular response to fatty acid	5/85	57/18670	6.04E-06	0.000103996	5.77E-05	5724/5729/1019/207/5581
BP	GO:0051403	stress-activated MAPK cascade	9/85	286/18670	6.09E-06	0.000104378	5.79E-05	5770/3156/4986/9261/8767/207/3480/5599/3551
BP	GO:0030168	platelet activation	7/85	153/18670	6.25E-06	0.00010649	5.91E-05	152/5294/5579/2534/5582/558/5581
BP	GO:0032869	cellular response to insulin stimulus	8/85	216/18670	6.32E-06	0.000106985	5.93E-05	5770/5771/5319/1019/207/3480/2932/5579
BP	GO:0006909	phagocytosis	10/85	369/18670	6.75E-06	0.000113688	6.30E-05	3320/1991/134/4233/135/3326/2534/5582/558/5581
BP	GO:1904951	positive regulation of establishment of protein localization	11/85	456/18670	6.86E-06	0.000114849	6.37E-05	43/5319/1020/596/4193/8767/135/5599/2932/2534/5581
BP	GO:0097755	positive regulation of blood vessel diameter	5/85	59/18670	7.17E-06	0.000119299	6.62E-05	5724/1910/134/135/1812
BP	GO:0043271	negative regulation of ion transport	7/85	157/18670	7.41E-06	0.00012217	6.78E-05	1268/4889/1394/596/207/134/5581
BP	GO:0051098	regulation of binding	10/85	373/18670	7.42E-06	0.00012217	6.78E-05	1020/596/8767/207/4233/5347/5599/2932/3326/6790
BP	GO:0045576	mast cell activation	5/85	60/18670	7.79E-06	0.000127532	7.07E-05	1268/1269/1394/5294/5293
BP	GO:0033138	positive regulation of peptidyl-serine phosphorylation	6/85	105/18670	8.36E-06	0.000135823	7.53E-05	3320/596/8767/207/3326/5979
BP	GO:2000241	regulation of reproductive process	7/85	160/18670	8.39E-06	0.000135823	7.53E-05	1268/5724/1910/994/5139/6790/5021
BP	GO:0042136	neurotransmitter biosynthetic process	6/85	106/18670	8.83E-06	0.000141435	7.84E-05	43/3320/4843/6095/207/3326
BP	GO:2001023	regulation of response to drug	6/85	106/18670	8.83E-06	0.000141435	7.84E-05	1268/4986/238/4233/135/1812
BP	GO:0003012	muscle system process	11/85	472/18670	9.49E-06	0.000150408	8.34E-05	5724/3741/1909/5142/6915/1910/152/134/5294/5021/1812
BP	GO:0050708	regulation of protein secretion	11/85	472/18670	9.49E-06	0.000150408	8.34E-05	1268/3156/3741/43/5319/4843/152/8767/135/3172/5581
BP	GO:0002429	immune response-activating cell surface receptor signaling pathway	11/85	473/18670	9.68E-06	0.000151801	8.42E-05	5771/5142/3320/596/8767/3326/3551/5579/5293/2534/5581
BP	GO:0002757	immune response-activating signal transduction	11/85	473/18670	9.68E-06	0.000151801	8.42E-05	5771/5142/3320/596/8767/3326/3551/5579/5293/2534/5581
BP	GO:0002526	acute inflammatory response	6/85	108/18670	9.83E-06	0.000152557	8.46E-05	1268/1910/1991/4889/134/5294
BP	GO:0071156	regulation of cell cycle arrest	6/85	108/18670	9.83E-06	0.000152557	8.46E-05	1020/4193/1019/1017/3326/6790
BP	GO:0071868	cellular response to monoamine stimulus	6/85	109/18670	1.04E-05	0.000159193	8.83E-05	5142/238/2932/1133/1132/1812
BP	GO:0071870	cellular response to catecholamine stimulus	6/85	109/18670	1.04E-05	0.000159193	8.83E-05	5142/238/2932/1133/1132/1812
BP	GO:0071695	anatomical structure maturation	8/85	232/18670	1.07E-05	0.000160632	8.91E-05	5241/1910/994/596/5139/6790/5979/558
BP	GO:0014041	regulation of neuron maturation	3/85	10/18670	1.07E-05	0.000160632	8.91E-05	1910/596/5979
BP	GO:0043084	penile erection	3/85	10/18670	1.07E-05	0.000160632	8.91E-05	1268/1910/5021
BP	GO:0046322	negative regulation of fatty acid oxidation	3/85	10/18670	1.07E-05	0.000160632	8.91E-05	1268/440503/207
BP	GO:0030431	sleep	4/85	31/18670	1.15E-05	0.000171523	9.51E-05	5729/134/135/5021
BP	GO:0006940	regulation of smooth muscle contraction	5/85	65/18670	1.16E-05	0.00017233	9.56E-05	5724/6915/152/134/5021
BP	GO:0006469	negative regulation of protein kinase activity	8/85	235/18670	1.17E-05	0.000173217	9.61E-05	5770/3156/5771/7026/207/3480/135/5347
BP	GO:0048660	regulation of smooth muscle cell proliferation	7/85	169/18670	1.20E-05	0.000175902	9.75E-05	1786/5724/3156/1991/4889/4193/207
BP	GO:0050728	negative regulation of inflammatory response	7/85	169/18670	1.20E-05	0.000175902	9.75E-05	1269/5771/1991/4889/6095/134/135
BP	GO:0071867	response to monoamine	6/85	113/18670	1.28E-05	0.000184185	0.000102141	5142/238/2932/1133/1132/1812
BP	GO:0071869	response to catecholamine	6/85	113/18670	1.28E-05	0.000184185	0.000102141	5142/238/2932/1133/1132/1812
BP	GO:0030258	lipid modification	8/85	238/18670	1.28E-05	0.000184185	0.000102141	1268/1576/440503/207/5294/5293/1133/185
BP	GO:0051048	negative regulation of secretion	8/85	238/18670	1.28E-05	0.000184185	0.000102141	1268/3156/4986/4889/152/1394/134/5021
BP	GO:0006937	regulation of muscle contraction	7/85	171/18670	1.29E-05	0.000184185	0.000102141	5724/5142/6915/152/134/5294/5021
BP	GO:0048659	smooth muscle cell proliferation	7/85	171/18670	1.29E-05	0.000184185	0.000102141	1786/5724/3156/1991/4889/4193/207
BP	GO:0001975	response to amphetamine	4/85	32/18670	1.31E-05	0.000184185	0.000102141	1269/135/5021/1812
BP	GO:0042311	vasodilation	4/85	32/18670	1.31E-05	0.000184185	0.000102141	1910/134/135/1812
BP	GO:0051402	neuron apoptotic process	8/85	239/18670	1.32E-05	0.000184757	0.000102458	842/1020/596/135/3326/2534/5582/558
BP	GO:0031098	stress-activated protein kinase signaling cascade	9/85	315/18670	1.32E-05	0.000184757	0.000102458	5770/3156/4986/9261/8767/207/3480/5599/3551
BP	GO:0001659	temperature homeostasis	7/85	173/18670	1.40E-05	0.000194218	0.000107706	1268/43/1910/134/3480/5021/1812
BP	GO:0045793	positive regulation of cell size	3/85	11/18670	1.46E-05	0.000202655	0.000112384	1019/3326/5979
BP	GO:0042755	eating behavior	4/85	33/18670	1.48E-05	0.000204007	0.000113134	4986/4889/135/5021
BP	GO:0006470	protein dephosphorylation	9/85	321/18670	1.54E-05	0.000210662	0.000116825	5770/5771/5778/994/596/134/2932/3326/3551
BP	GO:2001233	regulation of apoptotic signaling pathway	10/85	406/18670	1.55E-05	0.000211008	0.000117017	5770/5771/596/4193/207/135/5599/2932/2534/5979
BP	GO:0042698	ovulation cycle	5/85	69/18670	1.55E-05	0.000211008	0.000117017	4986/5241/4889/5021/558
BP	GO:0050796	regulation of insulin secretion	7/85	176/18670	1.56E-05	0.00021118	0.000117112	1268/3156/3741/4843/152/3172/5581
BP	GO:1903362	regulation of cellular protein catabolic process	8/85	247/18670	1.68E-05	0.000225766	0.000125201	3320/4193/207/5347/2932/3326/6790/5582
BP	GO:0050795	regulation of behavior	5/85	71/18670	1.79E-05	0.000239424	0.000132775	1268/4986/1394/134/135
BP	GO:0030072	peptide hormone secretion	8/85	250/18670	1.83E-05	0.000244057	0.000135344	1268/3156/3741/4843/152/1394/3172/5581
BP	GO:0098801	regulation of renal system process	4/85	35/18670	1.88E-05	0.000249937	0.000138605	1910/134/135/185
BP	GO:0050805	negative regulation of synaptic transmission	5/85	72/18670	1.91E-05	0.000251818	0.000139648	1269/43/4889/134/1812
BP	GO:0060193	positive regulation of lipase activity	5/85	72/18670	1.91E-05	0.000251818	0.000139648	5724/1909/5319/440503/185
BP	GO:0032230	positive regulation of synaptic transmission, GABAergic	3/85	12/18670	1.95E-05	0.000253894	0.000140799	135/5021/5581
BP	GO:0048484	enteric nervous system development	3/85	12/18670	1.95E-05	0.000253894	0.000140799	1909/1910/5979
BP	GO:0032434	regulation of proteasomal ubiquitin-dependent protein catabolic process	6/85	122/18670	1.97E-05	0.000254382	0.00014107	4193/207/5347/2932/3326/6790
BP	GO:1903409	reactive oxygen species biosynthetic process	6/85	122/18670	1.97E-05	0.000254382	0.00014107	3320/4843/6095/207/3326/2534
BP	GO:1905477	positive regulation of protein localization to membrane	6/85	122/18670	1.97E-05	0.000254382	0.00014107	1020/596/207/5599/2534/5581
BP	GO:0061136	regulation of proteasomal protein catabolic process	7/85	183/18670	2.01E-05	0.000257617	0.000142864	4193/207/5347/2932/3326/6790/5582
BP	GO:1903524	positive regulation of blood circulation	5/85	73/18670	2.05E-05	0.000261062	0.000144774	5724/6915/152/207/5021
BP	GO:0032147	activation of protein kinase activity	9/85	333/18670	2.05E-05	0.000261062	0.000144774	5770/9261/5319/152/8767/207/238/134/5979
BP	GO:2000045	regulation of G1/S transition of mitotic cell cycle	7/85	184/18670	2.08E-05	0.000263408	0.000146075	3741/596/4193/1019/1017/207/6790
BP	GO:0033673	negative regulation of kinase activity	8/85	257/18670	2.23E-05	0.000281132	0.000155904	5770/3156/5771/7026/207/3480/135/5347
BP	GO:0006805	xenobiotic metabolic process	6/85	125/18670	2.27E-05	0.000284581	0.000157817	1576/1559/6095/3326/3172/196
BP	GO:0042711	maternal behavior	3/85	13/18670	2.52E-05	0.000313772	0.000174005	4986/5021/1812
BP	GO:0060746	parental behavior	3/85	13/18670	2.52E-05	0.000313772	0.000174005	4986/5021/1812
BP	GO:0006809	nitric oxide biosynthetic process	5/85	77/18670	2.65E-05	0.000327487	0.000181611	3320/4843/6095/207/3326
BP	GO:0031397	negative regulation of protein ubiquitination	5/85	77/18670	2.65E-05	0.000327487	0.000181611	1020/207/2534/5582/5581
BP	GO:0008306	associative learning	5/85	78/18670	2.82E-05	0.000346171	0.000191972	3156/4986/1394/1020/1812
BP	GO:0099504	synaptic vesicle cycle	7/85	193/18670	2.83E-05	0.000346171	0.000191972	1268/1020/135/2932/5579/5582/1812
BP	GO:2000377	regulation of reactive oxygen species metabolic process	7/85	195/18670	3.02E-05	0.000368268	0.000204226	3320/440503/596/207/3326/2534/185
BP	GO:0006836	neurotransmitter transport	8/85	270/18670	3.17E-05	0.000385145	0.000213586	1268/1020/135/2932/5579/5582/1812/774
BP	GO:0009214	cyclic nucleotide catabolic process	3/85	14/18670	3.20E-05	0.00038666	0.000214426	5142/5150/5141
BP	GO:0007618	mating	4/85	40/18670	3.23E-05	0.00038709	0.000214664	1268/1910/5021/1812
BP	GO:0009187	cyclic nucleotide metabolic process	4/85	40/18670	3.23E-05	0.00038709	0.000214664	5142/6095/5150/5141
BP	GO:1901990	regulation of mitotic cell cycle phase transition	10/85	444/18670	3.33E-05	0.000396233	0.000219734	3741/3320/994/596/4193/1019/1017/207/5347/6790
BP	GO:0007626	locomotory behavior	7/85	198/18670	3.33E-05	0.000396233	0.000219734	4986/1394/238/135/1812/774/5581
BP	GO:0032436	positive regulation of proteasomal ubiquitin-dependent protein catabolic process	5/85	81/18670	3.39E-05	0.000401924	0.00022289	4193/207/5347/2932/6790
BP	GO:0046209	nitric oxide metabolic process	5/85	82/18670	3.60E-05	0.000424802	0.000235578	3320/4843/6095/207/3326
BP	GO:0007292	female gamete generation	6/85	136/18670	3.65E-05	0.000429079	0.000237949	5241/994/596/5347/5139/6790
BP	GO:1902806	regulation of cell cycle G1/S phase transition	7/85	202/18670	3.78E-05	0.000443016	0.000245678	3741/596/4193/1019/1017/207/6790
BP	GO:0010675	regulation of cellular carbohydrate metabolic process	6/85	137/18670	3.80E-05	0.00044359	0.000245997	5724/5771/6095/207/2932/5581
BP	GO:0031331	positive regulation of cellular catabolic process	9/85	362/18670	3.95E-05	0.000458572	0.000254305	5770/3320/440503/4193/8767/207/5347/2932/6790
BP	GO:0033604	negative regulation of catecholamine secretion	3/85	15/18670	3.98E-05	0.000461036	0.000255672	1268/152/1394
BP	GO:0050886	endocrine process	5/85	84/18670	4.04E-05	0.000466089	0.000258474	4986/1394/5021/1215/185
BP	GO:0033135	regulation of peptidyl-serine phosphorylation	6/85	139/18670	4.12E-05	0.000473719	0.000262705	3320/596/8767/207/3326/5979
BP	GO:2001057	reactive nitrogen species metabolic process	5/85	85/18670	4.28E-05	0.000487693	0.000270454	3320/4843/6095/207/3326
BP	GO:1903364	positive regulation of cellular protein catabolic process	6/85	140/18670	4.29E-05	0.000487693	0.000270454	3320/4193/207/5347/2932/6790
BP	GO:0031279	regulation of cyclase activity	4/85	43/18670	4.31E-05	0.000487693	0.000270454	1910/4843/1394/5599
BP	GO:1904646	cellular response to amyloid-beta	4/85	43/18670	4.31E-05	0.000487693	0.000270454	1020/3480/2932/2534
BP	GO:0030073	insulin secretion	7/85	207/18670	4.42E-05	0.000497851	0.000276088	1268/3156/3741/4843/152/3172/5581
BP	GO:0009411	response to UV	6/85	141/18670	4.47E-05	0.000499643	0.000277082	1991/842/596/4193/207/5599
BP	GO:0062013	positive regulation of small molecule metabolic process	6/85	141/18670	4.47E-05	0.000499643	0.000277082	5724/5771/440503/4843/207/5581
BP	GO:0001776	leukocyte homeostasis	5/85	86/18670	4.53E-05	0.000499846	0.000277194	5142/596/207/5293/558
BP	GO:0060291	long-term synaptic potentiation	5/85	86/18670	4.53E-05	0.000499846	0.000277194	1394/134/135/2932/1812
BP	GO:0070542	response to fatty acid	5/85	86/18670	4.53E-05	0.000499846	0.000277194	5724/5729/1019/207/5581
BP	GO:0021700	developmental maturation	8/85	284/18670	4.54E-05	0.000499846	0.000277194	5241/1910/994/596/5139/6790/5979/558
BP	GO:0090276	regulation of peptide hormone secretion	7/85	208/18670	4.56E-05	0.000500003	0.000277281	1268/3156/3741/4843/152/3172/5581
BP	GO:0001780	neutrophil homeostasis	3/85	16/18670	4.89E-05	0.000526488	0.000291969	5142/5293/558
BP	GO:0007567	parturition	3/85	16/18670	4.89E-05	0.000526488	0.000291969	5724/1394/5021
BP	GO:0014048	regulation of glutamate secretion	3/85	16/18670	4.89E-05	0.000526488	0.000291969	4889/134/135
BP	GO:0014061	regulation of norepinephrine secretion	3/85	16/18670	4.89E-05	0.000526488	0.000291969	152/135/5021
BP	GO:0048012	hepatocyte growth factor receptor signaling pathway	3/85	16/18670	4.89E-05	0.000526488	0.000291969	5770/5771/4233
BP	GO:0071322	cellular response to carbohydrate stimulus	6/85	144/18670	5.03E-05	0.000539674	0.000299281	3156/4986/3480/5579/1215/5581
BP	GO:1903321	negative regulation of protein modification by small protein conjugation or removal	5/85	88/18670	5.06E-05	0.00054099	0.000300011	1020/207/2534/5582/5581
BP	GO:1903531	negative regulation of secretion by cell	7/85	212/18670	5.14E-05	0.000547899	0.000303842	1268/3156/4986/4889/152/1394/134
BP	GO:0007612	learning	6/85	145/18670	5.23E-05	0.000554905	0.000307727	3156/4986/1394/1020/2534/1812
BP	GO:0099003	vesicle-mediated transport in synapse	7/85	213/18670	5.30E-05	0.00056042	0.000310786	1268/1020/135/2932/5579/5582/1812
BP	GO:0007193	adenylate cyclase-inhibiting G protein-coupled receptor signaling pathway	5/85	89/18670	5.34E-05	0.000561028	0.000311123	4986/1909/134/1133/1132
BP	GO:0097306	cellular response to alcohol	5/85	89/18670	5.34E-05	0.000561028	0.000311123	5729/1019/207/196/5581
BP	GO:0042542	response to hydrogen peroxide	6/85	146/18670	5.43E-05	0.000568447	0.000315237	3741/596/4193/4233/2534/558
BP	GO:1903050	regulation of proteolysis involved in cellular protein catabolic process	7/85	214/18670	5.46E-05	0.000569129	0.000315615	4193/207/5347/2932/3326/6790/5582
BP	GO:0043524	negative regulation of neuron apoptotic process	6/85	147/18670	5.64E-05	0.000580594	0.000321974	596/135/3326/2534/5582/558
BP	GO:0014075	response to amine	4/85	46/18670	5.64E-05	0.000580594	0.000321974	1269/135/5021/1812
BP	GO:0045776	negative regulation of blood pressure	4/85	46/18670	5.64E-05	0.000580594	0.000321974	1268/5724/4843/134
BP	GO:0048599	oocyte development	4/85	46/18670	5.64E-05	0.000580594	0.000321974	994/596/5139/6790
BP	GO:0030900	forebrain development	9/85	381/18670	5.86E-05	0.000600916	0.000333243	7026/1394/1020/238/2932/2534/5021/558/1812
BP	GO:0048243	norepinephrine secretion	3/85	17/18670	5.91E-05	0.00060217	0.000333939	152/135/5021
BP	GO:0099509	regulation of presynaptic cytosolic calcium ion concentration	3/85	17/18670	5.91E-05	0.00060217	0.000333939	1268/1020/134
BP	GO:1901992	positive regulation of mitotic cell cycle phase transition	5/85	91/18670	5.94E-05	0.000602733	0.000334251	3741/994/4193/1019/207
BP	GO:2000058	regulation of ubiquitin-dependent protein catabolic process	6/85	149/18670	6.08E-05	0.000614918	0.000341008	4193/207/5347/2932/3326/6790
BP	GO:2001239	regulation of extrinsic apoptotic signaling pathway in absence of ligand	4/85	47/18670	6.15E-05	0.000619503	0.000343551	596/207/2534/5979
BP	GO:0016311	dephosphorylation	10/85	478/18670	6.19E-05	0.000621435	0.000344622	5770/5771/5778/994/596/134/2932/3326/3551/1133
BP	GO:0045833	negative regulation of lipid metabolic process	5/85	92/18670	6.26E-05	0.000626526	0.000347446	1268/440503/207/134/5294
BP	GO:0090068	positive regulation of cell cycle process	8/85	298/18670	6.36E-05	0.000634953	0.000352119	3741/994/4193/1019/1017/207/6790/5581
BP	GO:1901987	regulation of cell cycle phase transition	10/85	480/18670	6.41E-05	0.000636954	0.000353229	3741/3320/994/596/4193/1019/1017/207/5347/6790
BP	GO:0003073	regulation of systemic arterial blood pressure	5/85	93/18670	6.59E-05	0.000650975	0.000361004	7026/134/5021/1215/185
BP	GO:1903351	cellular response to dopamine	5/85	93/18670	6.59E-05	0.000650975	0.000361004	238/2932/1133/1132/1812
BP	GO:0008542	visual learning	4/85	48/18670	6.68E-05	0.000657823	0.000364802	3156/1394/1020/1812
BP	GO:0000187	activation of MAPK activity	6/85	152/18670	6.79E-05	0.000664291	0.000368389	5770/9261/5319/8767/238/5979
BP	GO:1903169	regulation of calcium ion transmembrane transport	6/85	152/18670	6.79E-05	0.000664291	0.000368389	5142/1394/5294/2534/1812/5581
BP	GO:0045787	positive regulation of cell cycle	9/85	389/18670	6.87E-05	0.000670083	0.0003716	3741/994/4193/1019/1017/207/3326/6790/5581
BP	GO:1901216	positive regulation of neuron death	5/85	94/18670	6.94E-05	0.00067167	0.000372481	842/1020/134/2932/2534
BP	GO:1903350	response to dopamine	5/85	94/18670	6.94E-05	0.00067167	0.000372481	238/2932/1133/1132/1812
BP	GO:0034599	cellular response to oxidative stress	8/85	302/18670	6.99E-05	0.000674307	0.000373943	596/4193/1017/207/4233/5599/2534/558
BP	GO:0042133	neurotransmitter metabolic process	6/85	153/18670	7.04E-05	0.000677726	0.000375839	43/3320/4843/6095/207/3326
BP	GO:0031998	regulation of fatty acid beta-oxidation	3/85	18/18670	7.07E-05	0.000678275	0.000376143	1268/440503/207
BP	GO:2000060	positive regulation of ubiquitin-dependent protein catabolic process	5/85	95/18670	7.30E-05	0.000694793	0.000385304	4193/207/5347/2932/6790
BP	GO:0055067	monovalent inorganic cation homeostasis	6/85	154/18670	7.30E-05	0.000694793	0.000385304	3741/1910/596/134/135/185
BP	GO:0060326	cell chemotaxis	8/85	304/18670	7.32E-05	0.000694793	0.000385304	1269/5319/5142/1910/5294/4233/5293/185
BP	GO:0032388	positive regulation of intracellular transport	7/85	229/18670	8.35E-05	0.000790677	0.000438477	1394/1020/596/4193/5599/2932/2534
BP	GO:0060191	regulation of lipase activity	5/85	98/18670	8.46E-05	0.000795197	0.000440983	5724/1909/5319/440503/185
BP	GO:0009994	oocyte differentiation	4/85	51/18670	8.49E-05	0.000795197	0.000440983	994/596/5139/6790
BP	GO:0050999	regulation of nitric-oxide synthase activity	4/85	51/18670	8.49E-05	0.000795197	0.000440983	1268/1269/3320/207
BP	GO:0032102	negative regulation of response to external stimulus	9/85	400/18670	8.51E-05	0.000795197	0.000440983	3156/1269/5771/1991/4889/6095/134/135/1812
BP	GO:0009743	response to carbohydrate	7/85	230/18670	8.58E-05	0.00079975	0.000443508	3156/4986/3480/5579/3172/1215/5581
BP	GO:0015872	dopamine transport	4/85	52/18670	9.17E-05	0.00084907	0.000470859	1268/4986/1133/1812
BP	GO:0055078	sodium ion homeostasis	4/85	52/18670	9.17E-05	0.00084907	0.000470859	1910/134/135/185
BP	GO:0009755	hormone-mediated signaling pathway	7/85	233/18670	9.31E-05	0.000854329	0.000473776	4306/2908/5241/7026/1394/6095/3172
BP	GO:0007200	phospholipase C-activating G protein-coupled receptor signaling pathway	5/85	100/18670	9.31E-05	0.000854329	0.000473776	4986/1910/1394/1812/185
BP	GO:0060079	excitatory postsynaptic potential	5/85	100/18670	9.31E-05	0.000854329	0.000473776	1020/207/134/135/2932
BP	GO:0050851	antigen receptor-mediated signaling pathway	8/85	316/18670	9.58E-05	0.000875767	0.000485664	5771/5142/596/8767/3551/5579/5293/2534
BP	GO:0007620	copulation	3/85	20/18670	9.82E-05	0.000895029	0.000496346	1268/1910/5021
BP	GO:0007632	visual behavior	4/85	53/18670	9.88E-05	0.000895618	0.000496673	3156/1394/1020/1812
BP	GO:1903307	positive regulation of regulated secretory pathway	4/85	53/18670	9.88E-05	0.000895618	0.000496673	1268/5724/1394/1020
BP	GO:0045931	positive regulation of mitotic cell cycle	6/85	163/18670	1.00E-04	0.000902982	0.000500757	3741/994/4193/1019/207/6790
BP	GO:0010522	regulation of calcium ion transport into cytosol	5/85	102/18670	0.000102302	0.000921341	0.000510938	5319/596/2534/1812/5581
BP	GO:0043122	regulation of I-kappaB kinase/NF-kappaB signaling	7/85	237/18670	0.000103488	0.000929197	0.000515294	6095/8767/207/3551/5579/2534/5581
BP	GO:0032091	negative regulation of protein binding	5/85	103/18670	0.00010714	0.00095908	0.000531866	207/4233/5599/2932/6790
BP	GO:0031348	negative regulation of defense response	7/85	239/18670	0.000109042	0.000970247	0.000538059	1269/5771/1991/4889/6095/134/135
BP	GO:0033002	muscle cell proliferation	7/85	239/18670	0.000109042	0.000970247	0.000538059	1786/5724/3156/1991/4889/4193/207
BP	GO:1901800	positive regulation of proteasomal protein catabolic process	5/85	104/18670	0.000112151	0.000994924	0.000551744	4193/207/5347/2932/6790
BP	GO:0001956	positive regulation of neurotransmitter secretion	3/85	21/18670	0.000114158	0.001000741	0.00055497	1268/1020/135
BP	GO:0002438	acute inflammatory response to antigenic stimulus	3/85	21/18670	0.000114158	0.001000741	0.00055497	1268/1991/4889
BP	GO:0015874	norepinephrine transport	3/85	21/18670	0.000114158	0.001000741	0.00055497	152/135/5021
BP	GO:0032891	negative regulation of organic acid transport	3/85	21/18670	0.000114158	0.001000741	0.00055497	4889/207/134
BP	GO:0034614	cellular response to reactive oxygen species	6/85	168/18670	0.00011801	0.001031455	0.000572003	4193/1017/207/4233/5599/558
BP	GO:1901989	positive regulation of cell cycle phase transition	5/85	106/18670	0.000122713	0.001066269	0.000591309	3741/994/4193/1019/207
BP	GO:1904029	regulation of cyclin-dependent protein kinase activity	5/85	106/18670	0.000122713	0.001066269	0.000591309	7026/1019/207/5347/3326
BP	GO:0051341	regulation of oxidoreductase activity	5/85	107/18670	0.000128271	0.001111307	0.000616285	1268/1269/3320/207/185
BP	GO:0046058	cAMP metabolic process	3/85	22/18670	0.000131749	0.001134803	0.000629315	5142/5150/5141
BP	GO:0071379	cellular response to prostaglandin stimulus	3/85	22/18670	0.000131749	0.001134803	0.000629315	5729/207/5581
BP	GO:0000086	G2/M transition of mitotic cell cycle	7/85	247/18670	0.000133742	0.001147695	0.000636465	5243/3320/994/1019/1017/5347/6790
BP	GO:0099565	chemical synaptic transmission, postsynaptic	5/85	108/18670	0.00013402	0.001147695	0.000636465	1020/207/134/135/2932
BP	GO:0071383	cellular response to steroid hormone stimulus	7/85	248/18670	0.000137125	0.001170899	0.000649333	4306/2908/5241/842/7026/6095/3172
BP	GO:0021761	limbic system development	5/85	109/18670	0.000139965	0.001191585	0.000660804	1394/1020/238/2932/1812
BP	GO:0010676	positive regulation of cellular carbohydrate metabolic process	4/85	58/18670	0.000140754	0.001191585	0.000660804	5724/5771/207/5581
BP	GO:0031663	lipopolysaccharide-mediated signaling pathway	4/85	58/18670	0.000140754	0.001191585	0.000660804	5724/8767/207/5581
BP	GO:0033157	regulation of intracellular protein transport	7/85	250/18670	0.000144101	0.001216439	0.000674587	5770/1020/596/4193/5599/2932/2534
BP	GO:0010518	positive regulation of phospholipase activity	4/85	59/18670	0.00015047	0.001263008	0.000700412	5724/1909/5319/185
BP	GO:0032890	regulation of organic acid transport	4/85	59/18670	0.00015047	0.001263008	0.000700412	4889/207/134/135
BP	GO:0071157	negative regulation of cell cycle arrest	3/85	23/18670	0.000151014	0.001263995	0.000700959	4193/1019/3326
BP	GO:0090316	positive regulation of intracellular protein transport	6/85	176/18670	0.000152189	0.001270245	0.000704426	1020/596/4193/5599/2932/2534
BP	GO:0001959	regulation of cytokine-mediated signaling pathway	6/85	177/18670	0.000156961	0.001306394	0.000724472	5770/5771/8767/3326/3551/558
BP	GO:1904062	regulation of cation transmembrane transport	8/85	342/18670	0.000164986	0.00136934	0.000759379	4986/5142/1394/1520/5294/2534/1812/5581
BP	GO:0008361	regulation of cell size	6/85	179/18670	0.00016686	0.001377178	0.000763726	1020/1019/207/2932/3326/5979
BP	GO:2001235	positive regulation of apoptotic signaling pathway	6/85	179/18670	0.00016686	0.001377178	0.000763726	5771/596/135/5599/2932/5979
BP	GO:0001101	response to acid chemical	8/85	343/18670	0.000168308	0.001385264	0.000768211	1786/5724/5729/1019/207/2534/5979/5581
BP	GO:0045123	cellular extravasation	4/85	61/18670	0.000171342	0.001404125	0.00077867	5724/1991/5294/5293
BP	GO:1901796	regulation of signal transduction by p53 class mediator	6/85	180/18670	0.000171992	0.001404125	0.00077867	1020/596/4193/1017/207/6790
BP	GO:0050996	positive regulation of lipid catabolic process	3/85	24/18670	0.000172021	0.001404125	0.00077867	440503/134/5581
BP	GO:0048015	phosphatidylinositol-mediated signaling	6/85	181/18670	0.000177247	0.001442809	0.000800123	5724/207/3480/5294/5293/2534
BP	GO:0090257	regulation of muscle system process	7/85	259/18670	0.000179149	0.001454295	0.000806492	5724/5142/6915/152/134/5294/5021
BP	GO:0043401	steroid hormone mediated signaling pathway	6/85	182/18670	0.000182629	0.001478493	0.000819911	4306/2908/5241/7026/6095/3172
BP	GO:0043123	positive regulation of I-kappaB kinase/NF-kappaB signaling	6/85	183/18670	0.000188138	0.001518949	0.000842347	8767/207/3551/5579/2534/5581
BP	GO:0034504	protein localization to nucleus	7/85	262/18670	0.000192257	0.001547981	0.000858446	1020/4193/207/5347/2932/2534/1812
BP	GO:0062197	cellular response to chemical stress	8/85	350/18670	0.000193135	0.001550835	0.000860029	596/4193/1017/207/4233/5599/2534/558
BP	GO:0048017	inositol lipid-mediated signaling	6/85	184/18670	0.000193779	0.001551214	0.00086024	5724/207/3480/5294/5293/2534
BP	GO:0007588	excretion	4/85	63/18670	0.000194229	0.001551214	0.00086024	1910/134/135/185
BP	GO:0060135	maternal process involved in female pregnancy	4/85	64/18670	0.000206463	0.001644487	0.000911965	1268/5241/7026/207
BP	GO:0006979	response to oxidative stress	9/85	451/18670	0.000209803	0.001666611	0.000924234	3741/596/4193/1017/207/4233/5599/2534/558
BP	GO:0044839	cell cycle G2/M phase transition	7/85	266/18670	0.000210931	0.001666737	0.000924304	5243/3320/994/1019/1017/5347/6790
BP	GO:0048167	regulation of synaptic plasticity	6/85	187/18670	0.000211506	0.001666737	0.000924304	1394/1020/134/135/2932/1812
BP	GO:1905475	regulation of protein localization to membrane	6/85	187/18670	0.000211506	0.001666737	0.000924304	1020/596/207/5599/2534/5581
BP	GO:0006367	transcription initiation from RNA polymerase II promoter	6/85	188/18670	0.000217691	0.001703079	0.000944458	4306/2908/5241/1019/6095/3172
BP	GO:0032768	regulation of monooxygenase activity	4/85	65/18670	0.000219242	0.001703079	0.000944458	1268/1269/3320/207
BP	GO:0001556	oocyte maturation	3/85	26/18670	0.000219527	0.001703079	0.000944458	994/5139/6790
BP	GO:1903959	regulation of anion transmembrane transport	3/85	26/18670	0.000219527	0.001703079	0.000944458	5243/5724/207
BP	GO:0003014	renal system process	5/85	120/18670	0.000219567	0.001703079	0.000944458	1910/596/134/135/185
BP	GO:1903052	positive regulation of proteolysis involved in cellular protein catabolic process	5/85	120/18670	0.000219567	0.001703079	0.000944458	4193/207/5347/2932/6790
BP	GO:0022898	regulation of transmembrane transporter activity	7/85	268/18670	0.000220803	0.001708194	0.000947294	5243/5724/5142/1394/596/1520/5581
BP	GO:0045862	positive regulation of proteolysis	8/85	358/18670	0.000225124	0.001737088	0.000963317	842/4193/8767/207/5347/2932/6790/2534
BP	GO:0007249	I-kappaB kinase/NF-kappaB signaling	7/85	269/18670	0.000225877	0.00173837	0.000964029	6095/8767/207/3551/5579/2534/5581
BP	GO:0060759	regulation of response to cytokine stimulus	6/85	190/18670	0.000230489	0.001769276	0.000981167	5770/5771/8767/3326/3551/558
BP	GO:0046626	regulation of insulin receptor signaling pathway	4/85	66/18670	0.000232582	0.001780725	0.000987517	5770/5771/1019/5579
BP	GO:0045932	negative regulation of muscle contraction	3/85	27/18670	0.000246158	0.001874976	0.001039784	152/134/5294
BP	GO:0060259	regulation of feeding behavior	3/85	27/18670	0.000246158	0.001874976	0.001039784	1268/4986/1394
BP	GO:0042110	T cell activation	9/85	464/18670	0.000258875	0.001966784	0.001090698	5771/596/6095/8767/207/5294/135/5293/2534
BP	GO:2000134	negative regulation of G1/S transition of mitotic cell cycle	5/85	125/18670	0.000265449	0.002011575	0.001115537	596/4193/1019/1017/6790
BP	GO:0010389	regulation of G2/M transition of mitotic cell cycle	6/85	196/18670	0.000272476	0.002059554	0.001142144	3320/994/1019/1017/5347/6790
BP	GO:1903792	negative regulation of anion transport	3/85	28/18670	0.000274792	0.00207178	0.001148924	4889/207/134
BP	GO:0030522	intracellular receptor signaling pathway	7/85	278/18670	0.000275918	0.002074991	0.001150705	2908/5241/440503/7026/6095/8767/196
BP	GO:0009749	response to glucose	6/85	197/18670	0.000280022	0.002100522	0.001164863	3156/4986/3480/3172/1215/5581
BP	GO:0032386	regulation of intracellular transport	8/85	370/18670	0.000281171	0.002103813	0.001166688	5770/1394/1020/596/4193/5599/2932/2534
BP	GO:0000082	G1/S transition of mitotic cell cycle	7/85	279/18670	0.000281989	0.00210462	0.001167136	3741/596/4193/1019/1017/207/6790
BP	GO:0010517	regulation of phospholipase activity	4/85	70/18670	0.000291829	0.002172585	0.001204826	5724/1909/5319/185
BP	GO:0006109	regulation of carbohydrate metabolic process	6/85	199/18670	0.000295608	0.002195208	0.001217372	5724/5771/6095/207/2932/5581
BP	GO:0032409	regulation of transporter activity	7/85	283/18670	0.000307357	0.002276751	0.001262592	5243/5724/5142/1394/596/1520/5581
BP	GO:0009746	response to hexose	6/85	202/18670	0.000320257	0.002360504	0.001309039	3156/4986/3480/3172/1215/5581
BP	GO:0050852	T cell receptor signaling pathway	6/85	202/18670	0.000320257	0.002360504	0.001309039	5771/5142/8767/3551/5293/2534
BP	GO:1902807	negative regulation of cell cycle G1/S phase transition	5/85	131/18670	0.000329735	0.002424329	0.001344433	596/4193/1019/1017/6790
BP	GO:0034764	positive regulation of transmembrane transport	6/85	204/18670	0.000337566	0.002469103	0.001369263	5243/5724/4986/207/1520/1812
BP	GO:0019098	reproductive behavior	3/85	30/18670	0.000338325	0.002469103	0.001369263	4986/5021/1812
BP	GO:0046320	regulation of fatty acid oxidation	3/85	30/18670	0.000338325	0.002469103	0.001369263	1268/440503/207
BP	GO:0042177	negative regulation of protein catabolic process	5/85	132/18670	0.000341502	0.002477753	0.00137406	3156/4843/3326/2534/5582
BP	GO:0040013	negative regulation of locomotion	8/85	381/18670	0.000342135	0.002477753	0.00137406	5771/6915/1991/7026/596/207/134/135
BP	GO:0072401	signal transduction involved in DNA integrity checkpoint	4/85	73/18670	0.000342855	0.002477753	0.00137406	4193/1017/5347/6790
BP	GO:0072422	signal transduction involved in DNA damage checkpoint	4/85	73/18670	0.000342855	0.002477753	0.00137406	4193/1017/5347/6790
BP	GO:0016049	cell growth	9/85	484/18670	0.000352761	0.002536735	0.001406769	3320/1020/596/207/2932/3326/6790/3172/185
BP	GO:0042770	signal transduction in response to DNA damage	5/85	133/18670	0.000353585	0.002536735	0.001406769	842/4193/1017/5347/6790
BP	GO:0071333	cellular response to glucose stimulus	5/85	133/18670	0.000353585	0.002536735	0.001406769	3156/4986/3480/1215/5581
BP	GO:0072395	signal transduction involved in cell cycle checkpoint	4/85	74/18670	0.000361197	0.002578862	0.001430131	4193/1017/5347/6790
BP	GO:1900076	regulation of cellular response to insulin stimulus	4/85	74/18670	0.000361197	0.002578862	0.001430131	5770/5771/1019/5579
BP	GO:0048871	multicellular organismal homeostasis	9/85	486/18670	0.000363527	0.002589256	0.001435895	1268/43/1910/596/134/3480/4233/5021/1812
BP	GO:0034284	response to monosaccharide	6/85	207/18670	0.000364897	0.002592779	0.001437849	3156/4986/3480/3172/1215/5581
BP	GO:0003015	heart process	7/85	292/18670	0.000371175	0.002609017	0.001446853	3741/5142/4193/134/5294/2534/774
BP	GO:0001963	synaptic transmission, dopaminergic	3/85	31/18670	0.000373346	0.002609017	0.001446853	1020/135/1812
BP	GO:0002675	positive regulation of acute inflammatory response	3/85	31/18670	0.000373346	0.002609017	0.001446853	1268/4889/5294
BP	GO:0007143	female meiotic nuclear division	3/85	31/18670	0.000373346	0.002609017	0.001446853	994/5347/6790
BP	GO:0009154	purine ribonucleotide catabolic process	3/85	31/18670	0.000373346	0.002609017	0.001446853	5142/5150/5141
BP	GO:0034694	response to prostaglandin	3/85	31/18670	0.000373346	0.002609017	0.001446853	5729/207/5581
BP	GO:0051955	regulation of amino acid transport	3/85	31/18670	0.000373346	0.002609017	0.001446853	4889/134/135
BP	GO:0071331	cellular response to hexose stimulus	5/85	135/18670	0.000378718	0.002640334	0.001464221	3156/4986/3480/1215/5581
BP	GO:0071326	cellular response to monosaccharide stimulus	5/85	136/18670	0.00039178	0.002724988	0.001511166	3156/4986/3480/1215/5581
BP	GO:0031644	regulation of nervous system process	5/85	137/18670	0.00040518	0.002809835	0.001558219	5724/4986/1910/152/134
BP	GO:0009261	ribonucleotide catabolic process	3/85	32/18670	0.000410617	0.002809835	0.001558219	5142/5150/5141
BP	GO:0035590	purinergic nucleotide receptor signaling pathway	3/85	32/18670	0.000410617	0.002809835	0.001558219	5724/134/135
BP	GO:0045922	negative regulation of fatty acid metabolic process	3/85	32/18670	0.000410617	0.002809835	0.001558219	1268/440503/207
BP	GO:0045987	positive regulation of smooth muscle contraction	3/85	32/18670	0.000410617	0.002809835	0.001558219	5724/6915/5021
BP	GO:0051968	positive regulation of synaptic transmission, glutamatergic	3/85	32/18670	0.000410617	0.002809835	0.001558219	135/5021/1812
BP	GO:0071353	cellular response to interleukin-4	3/85	32/18670	0.000410617	0.002809835	0.001558219	5771/1019/3326
BP	GO:0044843	cell cycle G1/S phase transition	7/85	298/18670	0.000419328	0.002862832	0.001587609	3741/596/4193/1019/1017/207/6790
BP	GO:1902749	regulation of cell cycle G2/M phase transition	6/85	213/18670	0.000424743	0.002893135	0.001604414	3320/994/1019/1017/5347/6790
BP	GO:0007189	adenylate cyclase-activating G protein-coupled receptor signaling pathway	5/85	139/18670	0.000433016	0.002942718	0.00163191	6915/152/1394/135/1812
BP	GO:0045732	positive regulation of protein catabolic process	6/85	214/18670	0.000435422	0.002952299	0.001637223	3320/4193/207/5347/2932/6790
BP	GO:0031667	response to nutrient levels	9/85	499/18670	0.000440339	0.002967268	0.001645525	1268/3156/6915/596/4193/207/5599/2534/5582
BP	GO:0010827	regulation of glucose transmembrane transport	4/85	78/18670	0.000441635	0.002967268	0.001645525	1909/5319/207/5579
BP	GO:0021954	central nervous system neuron development	4/85	78/18670	0.000441635	0.002967268	0.001645525	3320/1020/3326/1812
BP	GO:0031016	pancreas development	4/85	78/18670	0.000441635	0.002967268	0.001645525	207/4233/2932/3172
BP	GO:0060078	regulation of postsynaptic membrane potential	5/85	140/18670	0.000447463	0.002999621	0.001663466	1020/207/134/135/2932
BP	GO:0045913	positive regulation of carbohydrate metabolic process	4/85	79/18670	0.000463587	0.003093712	0.001715645	5724/5771/207/5581
BP	GO:1900034	regulation of cellular response to heat	4/85	79/18670	0.000463587	0.003093712	0.001715645	9261/3320/2932/3326
BP	GO:1903037	regulation of leukocyte cell-cell adhesion	7/85	304/18670	0.000472359	0.00314517	0.001744182	5724/5771/1991/8767/207/135/2534
BP	GO:0070050	neuron cellular homeostasis	3/85	34/18670	0.000492148	0.003262271	0.001809121	1268/1020/134
BP	GO:0070670	response to interleukin-4	3/85	34/18670	0.000492148	0.003262271	0.001809121	5771/1019/3326
BP	GO:0045785	positive regulation of cell adhesion	8/85	403/18670	0.000496555	0.003284132	0.001821245	5724/1991/8767/207/2932/2534/5979/5581
BP	GO:0030534	adult behavior	5/85	144/18670	0.000508917	0.003356793	0.001861539	4986/1394/1020/238/1812
BP	GO:0021766	hippocampus development	4/85	81/18670	0.000509807	0.003356793	0.001861539	1020/238/2932/1812
BP	GO:0071901	negative regulation of protein serine/threonine kinase activity	5/85	145/18670	0.000525227	0.00345066	0.001913594	5770/3156/7026/207/5347
BP	GO:0051954	positive regulation of amine transport	3/85	35/18670	0.000536524	0.003501585	0.001941835	4986/135/5021
BP	GO:0060338	regulation of type I interferon-mediated signaling pathway	3/85	35/18670	0.000536524	0.003501585	0.001941835	5770/5771/3326
BP	GO:1901030	positive regulation of mitochondrial outer membrane permeabilization involved in apoptotic signaling pathway	3/85	35/18670	0.000536524	0.003501585	0.001941835	596/5599/2932
BP	GO:0002224	toll-like receptor signaling pathway	5/85	146/18670	0.000541927	0.003521336	0.001952788	9261/8767/1520/3551/5581
BP	GO:0045834	positive regulation of lipid metabolic process	5/85	146/18670	0.000541927	0.003521336	0.001952788	440503/207/134/185/5581
BP	GO:0030595	leukocyte chemotaxis	6/85	224/18670	0.00055416	0.003585098	0.001988148	1269/5319/5142/1910/5294/5293
BP	GO:0097191	extrinsic apoptotic signaling pathway	6/85	224/18670	0.00055416	0.003585098	0.001988148	842/596/207/2932/2534/5979
BP	GO:0071236	cellular response to antibiotic	5/85	147/18670	0.000559023	0.003608681	0.002001226	4193/4233/196/558/5581
BP	GO:0014065	phosphatidylinositol 3-kinase signaling	5/85	148/18670	0.000576521	0.003713548	0.002059381	207/3480/5294/5293/2534
BP	GO:0046627	negative regulation of insulin receptor signaling pathway	3/85	36/18670	0.000583381	0.003733389	0.002070384	5770/5771/5579
BP	GO:1901099	negative regulation of signal transduction in absence of ligand	3/85	36/18670	0.000583381	0.003733389	0.002070384	596/207/2534
BP	GO:2001240	negative regulation of extrinsic apoptotic signaling pathway in absence of ligand	3/85	36/18670	0.000583381	0.003733389	0.002070384	596/207/2534
BP	GO:0014074	response to purine-containing compound	5/85	149/18670	0.000594428	0.00378772	0.002100514	5724/5294/135/5139/196
BP	GO:0051092	positive regulation of NF-kappaB transcription factor activity	5/85	149/18670	0.000594428	0.00378772	0.002100514	5319/8767/238/3551/5579
BP	GO:0010876	lipid localization	8/85	415/18670	0.000602128	0.003828554	0.002123159	5243/5771/5319/440503/4843/1394/207/185
BP	GO:0014031	mesenchymal cell development	4/85	85/18670	0.000611939	0.003882601	0.002153131	1909/1910/596/5979
BP	GO:0070588	calcium ion transmembrane transport	7/85	319/18670	0.000628623	0.003979939	0.00220711	5142/1394/5294/2534/1812/774/5581
BP	GO:0032941	secretion by tissue	3/85	37/18670	0.000632777	0.003997694	0.002216957	4986/134/5581
BP	GO:0001678	cellular glucose homeostasis	5/85	152/18670	0.00065066	0.004101925	0.002274759	3156/4986/3480/1215/5581
BP	GO:0007568	aging	7/85	321/18670	0.000652241	0.004103164	0.002275446	1268/3156/1910/842/4889/596/207
BP	GO:0014068	positive regulation of phosphatidylinositol 3-kinase signaling	4/85	87/18670	0.000668097	0.004185139	0.002320906	3480/5294/5293/2534
BP	GO:0048477	oogenesis	4/85	87/18670	0.000668097	0.004185139	0.002320906	994/596/5139/6790
BP	GO:0007190	activation of adenylate cyclase activity	3/85	38/18670	0.000684766	0.004253586	0.002358864	1909/1394/1812
BP	GO:0046825	regulation of protein export from nucleus	3/85	38/18670	0.000684766	0.004253586	0.002358864	1020/4193/2932
BP	GO:0051590	positive regulation of neurotransmitter transport	3/85	38/18670	0.000684766	0.004253586	0.002358864	1268/1020/135
BP	GO:1900077	negative regulation of cellular response to insulin stimulus	3/85	38/18670	0.000684766	0.004253586	0.002358864	5770/5771/5579
BP	GO:0045921	positive regulation of exocytosis	4/85	88/18670	0.000697503	0.004305625	0.002387722	1268/5724/1394/1020
BP	GO:0061097	regulation of protein tyrosine kinase activity	4/85	88/18670	0.000697503	0.004305625	0.002387722	5770/5771/134/2534
BP	GO:0106027	neuron projection organization	4/85	88/18670	0.000697503	0.004305625	0.002387722	1020/3480/2932/2534
BP	GO:0032465	regulation of cytokinesis	4/85	89/18670	0.000727813	0.004483391	0.002486304	994/5347/6790/5581
BP	GO:0034767	positive regulation of ion transmembrane transport	5/85	156/18670	0.000731727	0.004488836	0.002489324	5243/5724/4986/1520/1812
BP	GO:1905952	regulation of lipid localization	5/85	156/18670	0.000731727	0.004488836	0.002489324	5771/440503/1394/207/185
BP	GO:0055090	acylglycerol homeostasis	3/85	39/18670	0.000739401	0.004514698	0.002503666	6095/134/3172
BP	GO:0070328	triglyceride homeostasis	3/85	39/18670	0.000739401	0.004514698	0.002503666	6095/134/3172
BP	GO:0010506	regulation of autophagy	7/85	328/18670	0.000740514	0.004514698	0.002503666	1020/596/8767/207/4233/5599/2932
BP	GO:0007050	cell cycle arrest	6/85	237/18670	0.000744572	0.004520836	0.00250707	1020/4193/1019/1017/3326/6790
BP	GO:0032872	regulation of stress-activated MAPK cascade	6/85	237/18670	0.000744572	0.004520836	0.00250707	5770/3156/4986/8767/207/3480
BP	GO:0001933	negative regulation of protein phosphorylation	8/85	429/18670	0.000747558	0.00452968	0.002511974	5770/3156/5771/7026/207/3480/135/5347
BP	GO:0001764	neuron migration	5/85	157/18670	0.000753124	0.004554093	0.002525513	7026/1020/2534/558/1812
BP	GO:0043255	regulation of carbohydrate biosynthetic process	4/85	90/18670	0.000759045	0.00458055	0.002540185	5724/5771/207/2932
BP	GO:0060402	calcium ion transport into cytosol	5/85	158/18670	0.000774985	0.004665656	0.002587381	5319/596/2534/1812/5581
BP	GO:0070302	regulation of stress-activated protein kinase signaling cascade	6/85	239/18670	0.000777872	0.004665656	0.002587381	5770/3156/4986/8767/207/3480
BP	GO:2000116	regulation of cysteine-type endopeptidase activity	6/85	239/18670	0.000777872	0.004665656	0.002587381	842/4193/8767/207/135/2534
BP	GO:0008202	steroid metabolic process	7/85	331/18670	0.000781131	0.004675738	0.002592972	3156/2222/1576/1559/1586/6095/185
BP	GO:0006813	potassium ion transport	6/85	240/18670	0.000794948	0.004730919	0.002623573	4986/3741/1017/3738/134/1812
BP	GO:0001990	regulation of systemic arterial blood pressure by hormone	3/85	40/18670	0.000796736	0.004730919	0.002623573	5021/1215/185
BP	GO:0042596	fear response	3/85	40/18670	0.000796736	0.004730919	0.002623573	1394/596/1812
BP	GO:0071548	response to dexamethasone	3/85	40/18670	0.000796736	0.004730919	0.002623573	5724/2908/842
BP	GO:0048732	gland development	8/85	434/18670	0.000805892	0.004775714	0.002648415	5241/1394/596/207/4233/6790/3172/5021
BP	GO:0038093	Fc receptor signaling pathway	6/85	241/18670	0.000812312	0.004804154	0.002664186	3320/5599/3326/3551/2534/5581
BP	GO:0002683	negative regulation of immune system process	8/85	435/18670	0.000817987	0.00482808	0.002677455	1268/1269/5771/4889/207/134/135/558
BP	GO:0009266	response to temperature stimulus	6/85	243/18670	0.00084792	0.004994807	0.002769914	9261/3320/207/134/2932/3326
BP	GO:0140353	lipid export from cell	3/85	41/18670	0.000856823	0.005016752	0.002782084	4843/1394/185
BP	GO:0007589	body fluid secretion	4/85	93/18670	0.000858418	0.005016752	0.002782084	4986/134/5021/5581
BP	GO:0032092	positive regulation of protein binding	4/85	93/18670	0.000858418	0.005016752	0.002782084	1020/8767/2932/3326
BP	GO:0036473	cell death in response to oxidative stress	4/85	93/18670	0.000858418	0.005016752	0.002782084	596/207/4233/2534
BP	GO:0007159	leukocyte cell-cell adhesion	7/85	337/18670	0.000867655	0.005060753	0.002806485	5724/5771/1991/8767/207/135/2534
BP	GO:0001660	fever generation	2/85	10/18670	0.00090021	0.005178545	0.002871808	1268/1910
BP	GO:0051956	negative regulation of amino acid transport	2/85	10/18670	0.00090021	0.005178545	0.002871808	4889/134
BP	GO:0060281	regulation of oocyte development	2/85	10/18670	0.00090021	0.005178545	0.002871808	5139/6790
BP	GO:0070472	regulation of uterine smooth muscle contraction	2/85	10/18670	0.00090021	0.005178545	0.002871808	152/5021
BP	GO:1903897	regulation of PERK-mediated unfolded protein response	2/85	10/18670	0.00090021	0.005178545	0.002871808	5770/5771
BP	GO:1905879	regulation of oogenesis	2/85	10/18670	0.00090021	0.005178545	0.002871808	5139/6790
BP	GO:2001225	regulation of chloride transport	2/85	10/18670	0.00090021	0.005178545	0.002871808	5243/5724
BP	GO:0042180	cellular ketone metabolic process	6/85	246/18670	0.00090358	0.005178545	0.002871808	1268/3156/440503/1586/207/5581
BP	GO:0048872	homeostasis of number of cells	6/85	246/18670	0.00090358	0.005178545	0.002871808	5771/5142/596/207/5293/558
BP	GO:0033003	regulation of mast cell activation	3/85	42/18670	0.000919713	0.005260832	0.002917441	1268/1269/1394
BP	GO:0060337	type I interferon signaling pathway	4/85	95/18670	0.000929554	0.005296672	0.002937317	5770/5771/3326/7297
BP	GO:0071357	cellular response to type I interferon	4/85	95/18670	0.000929554	0.005296672	0.002937317	5770/5771/3326/7297
BP	GO:2001242	regulation of intrinsic apoptotic signaling pathway	5/85	165/18670	0.000941558	0.005348296	0.002965945	5770/5771/596/4193/207
BP	GO:1901991	negative regulation of mitotic cell cycle phase transition	6/85	248/18670	0.000942224	0.005348296	0.002965945	596/4193/1019/1017/5347/6790
BP	GO:0006352	DNA-templated transcription, initiation	6/85	249/18670	0.000962018	0.005450209	0.003022462	4306/2908/5241/1019/6095/3172
BP	GO:0097327	response to antineoplastic agent	4/85	96/18670	0.000966635	0.005465916	0.003031172	5724/2908/842/1019
BP	GO:0045429	positive regulation of nitric oxide biosynthetic process	3/85	43/18670	0.000985458	0.005561735	0.003084309	3320/207/3326
BP	GO:0008016	regulation of heart contraction	6/85	251/18670	0.001002566	0.005647534	0.00313189	3741/5142/4193/134/5294/774
BP	GO:1990138	neuron projection extension	5/85	168/18670	0.001020561	0.00573799	0.003182053	3320/1020/2932/3326/6790
BP	GO:2001243	negative regulation of intrinsic apoptotic signaling pathway	4/85	98/18670	0.0010439	0.00583797	0.003237498	5770/596/4193/207
BP	GO:0051100	negative regulation of binding	5/85	169/18670	0.001047958	0.00583797	0.003237498	207/4233/5599/2932/6790
BP	GO:0006195	purine nucleotide catabolic process	3/85	44/18670	0.001054105	0.00583797	0.003237498	5142/5150/5141
BP	GO:0007212	dopamine receptor signaling pathway	3/85	44/18670	0.001054105	0.00583797	0.003237498	238/2932/1812
BP	GO:0014047	glutamate secretion	3/85	44/18670	0.001054105	0.00583797	0.003237498	4889/134/135
BP	GO:0044060	regulation of endocrine process	3/85	44/18670	0.001054105	0.00583797	0.003237498	4986/1394/185
BP	GO:1901028	regulation of mitochondrial outer membrane permeabilization involved in apoptotic signaling pathway	3/85	44/18670	0.001054105	0.00583797	0.003237498	596/5599/2932
BP	GO:1904407	positive regulation of nitric oxide metabolic process	3/85	44/18670	0.001054105	0.00583797	0.003237498	3320/207/3326
BP	GO:0034340	response to type I interferon	4/85	99/18670	0.001084115	0.005992973	0.003323457	5770/5771/3326/7297
BP	GO:0035404	histone-serine phosphorylation	2/85	11/18670	0.001097004	0.006008176	0.003331887	6790/1812
BP	GO:0035747	natural killer cell chemotaxis	2/85	11/18670	0.001097004	0.006008176	0.003331887	5294/5293
BP	GO:0070254	mucus secretion	2/85	11/18670	0.001097004	0.006008176	0.003331887	134/5581
BP	GO:0070471	uterine smooth muscle contraction	2/85	11/18670	0.001097004	0.006008176	0.003331887	152/5021
BP	GO:0070673	response to interleukin-18	2/85	11/18670	0.001097004	0.006008176	0.003331887	8767/207
BP	GO:0050730	regulation of peptidyl-tyrosine phosphorylation	6/85	256/18670	0.001109701	0.0060665	0.003364231	5770/5771/8767/134/2534/5581
BP	GO:0022600	digestive system process	4/85	100/18670	0.001125406	0.006097742	0.003381557	4986/6523/5021/1133
BP	GO:0031018	endocrine pancreas development	3/85	45/18670	0.001125705	0.006097742	0.003381557	207/2932/3172
BP	GO:0048483	autonomic nervous system development	3/85	45/18670	0.001125705	0.006097742	0.003381557	1909/1910/5979
BP	GO:0051204	protein insertion into mitochondrial membrane	3/85	45/18670	0.001125705	0.006097742	0.003381557	3320/596/5599
BP	GO:1900271	regulation of long-term synaptic potentiation	3/85	45/18670	0.001125705	0.006097742	0.003381557	134/135/2932
BP	GO:1903426	regulation of reactive oxygen species biosynthetic process	4/85	101/18670	0.001167789	0.006314157	0.003501572	3320/207/3326/2534
BP	GO:0002437	inflammatory response to antigenic stimulus	3/85	46/18670	0.001200306	0.006449738	0.003576759	1268/1991/4889
BP	GO:0006984	ER-nucleus signaling pathway	3/85	46/18670	0.001200306	0.006449738	0.003576759	5770/5771/2932
BP	GO:0051339	regulation of lyase activity	3/85	46/18670	0.001200306	0.006449738	0.003576759	1910/4843/1394
BP	GO:0032412	regulation of ion transmembrane transporter activity	6/85	260/18670	0.001201571	0.006449738	0.003576759	5243/5724/5142/1394/1520/5581
BP	GO:0000079	regulation of cyclin-dependent protein serine/threonine kinase activity	4/85	102/18670	0.001211278	0.006466697	0.003586164	7026/1019/207/5347
BP	GO:0035335	peptidyl-tyrosine dephosphorylation	4/85	102/18670	0.001211278	0.006466697	0.003586164	5770/5771/5778/994
BP	GO:2000379	positive regulation of reactive oxygen species metabolic process	4/85	102/18670	0.001211278	0.006466697	0.003586164	3320/207/3326/185
BP	GO:0002695	negative regulation of leukocyte activation	5/85	175/18670	0.00122398	0.00651873	0.003615019	1268/1269/5771/135/558
BP	GO:0051091	positive regulation of DNA-binding transcription factor activity	6/85	261/18670	0.001225424	0.00651873	0.003615019	5319/8767/207/238/3551/5579
BP	GO:0009408	response to heat	5/85	176/18670	0.001255319	0.006653863	0.003689959	9261/3320/207/2932/3326
BP	GO:0060401	cytosolic calcium ion transport	5/85	176/18670	0.001255319	0.006653863	0.003689959	5319/596/2534/1812/5581
BP	GO:0042551	neuron maturation	3/85	47/18670	0.001277954	0.006725714	0.003729804	1910/596/5979
BP	GO:0043303	mast cell degranulation	3/85	47/18670	0.001277954	0.006725714	0.003729804	1394/5294/5293
BP	GO:0060986	endocrine hormone secretion	3/85	47/18670	0.001277954	0.006725714	0.003729804	4986/1394/185
BP	GO:0090151	establishment of protein localization to mitochondrial membrane	3/85	47/18670	0.001277954	0.006725714	0.003729804	3320/596/5599
BP	GO:0010948	negative regulation of cell cycle process	7/85	361/18670	0.001292348	0.006775228	0.003757263	596/4193/1019/1017/5347/3326/6790
BP	GO:0030593	neutrophil chemotaxis	4/85	104/18670	0.001301639	0.006775228	0.003757263	5319/5142/5294/5293
BP	GO:0071887	leukocyte apoptotic process	4/85	104/18670	0.001301639	0.006775228	0.003757263	842/207/5293/558
BP	GO:0007409	axonogenesis	8/85	468/18670	0.001307035	0.006775228	0.003757263	3320/1020/596/2932/3326/5293/2534/5979
BP	GO:0042326	negative regulation of phosphorylation	8/85	468/18670	0.001307035	0.006775228	0.003757263	5770/3156/5771/7026/207/3480/135/5347
BP	GO:0002674	negative regulation of acute inflammatory response	2/85	12/18670	0.001312515	0.006775228	0.003757263	4889/134
BP	GO:0007077	mitotic nuclear envelope disassembly	2/85	12/18670	0.001312515	0.006775228	0.003757263	5347/5579
BP	GO:0010896	regulation of triglyceride catabolic process	2/85	12/18670	0.001312515	0.006775228	0.003757263	440503/5294
BP	GO:0032429	regulation of phospholipase A2 activity	2/85	12/18670	0.001312515	0.006775228	0.003757263	5319/185
BP	GO:0045472	response to ether	2/85	12/18670	0.001312515	0.006775228	0.003757263	4193/1019
BP	GO:0090209	negative regulation of triglyceride metabolic process	2/85	12/18670	0.001312515	0.006775228	0.003757263	440503/5294
BP	GO:0043266	regulation of potassium ion transport	4/85	105/18670	0.001348542	0.00694106	0.003849226	4986/3741/134/1812
BP	GO:0051099	positive regulation of binding	5/85	179/18670	0.001352903	0.00694106	0.003849226	1020/8767/4233/2932/3326
BP	GO:0002279	mast cell activation involved in immune response	3/85	48/18670	0.001358696	0.00694106	0.003849226	1394/5294/5293
BP	GO:0043268	positive regulation of potassium ion transport	3/85	48/18670	0.001358696	0.00694106	0.003849226	4986/134/1812
BP	GO:0043949	regulation of cAMP-mediated signaling	3/85	48/18670	0.001358696	0.00694106	0.003849226	1394/5139/5141
BP	GO:0045933	positive regulation of muscle contraction	3/85	48/18670	0.001358696	0.00694106	0.003849226	5724/6915/5021
BP	GO:0072331	signal transduction by p53 class mediator	6/85	267/18670	0.001376264	0.007006652	0.003885601	1020/596/4193/1017/207/6790
BP	GO:1901988	negative regulation of cell cycle phase transition	6/85	267/18670	0.001376264	0.007006652	0.003885601	596/4193/1019/1017/5347/6790
BP	GO:0002448	mast cell mediated immunity	3/85	49/18670	0.001442577	0.007319102	0.004058873	1394/5294/5293
BP	GO:0003044	regulation of systemic arterial blood pressure mediated by a chemical signal	3/85	49/18670	0.001442577	0.007319102	0.004058873	5021/1215/185
BP	GO:0010498	proteasomal protein catabolic process	8/85	477/18670	0.001474512	0.00746834	0.004141634	4193/1017/207/5347/2932/3326/6790/5582
BP	GO:0032535	regulation of cellular component size	7/85	370/18670	0.001488147	0.007524541	0.004172801	1020/1019/207/2932/3326/5979/5581
BP	GO:0021953	central nervous system neuron differentiation	5/85	183/18670	0.001491597	0.007529137	0.004175349	3320/1020/6095/3326/1812
BP	GO:0043409	negative regulation of MAPK cascade	5/85	184/18670	0.001527849	0.007549408	0.004186591	5770/3156/5771/207/3480
BP	GO:1900087	positive regulation of G1/S transition of mitotic cell cycle	3/85	50/18670	0.001529643	0.007549408	0.004186591	3741/4193/207
BP	GO:1903793	positive regulation of anion transport	3/85	50/18670	0.001529643	0.007549408	0.004186591	5243/5724/135
BP	GO:0001973	G protein-coupled adenosine receptor signaling pathway	2/85	13/18670	0.001546571	0.007549408	0.004186591	134/135
BP	GO:0002679	respiratory burst involved in defense response	2/85	13/18670	0.001546571	0.007549408	0.004186591	5294/5293
BP	GO:0002864	regulation of acute inflammatory response to antigenic stimulus	2/85	13/18670	0.001546571	0.007549408	0.004186591	1268/4889
BP	GO:0003084	positive regulation of systemic arterial blood pressure	2/85	13/18670	0.001546571	0.007549408	0.004186591	7026/134
BP	GO:0007494	midgut development	2/85	13/18670	0.001546571	0.007549408	0.004186591	1910/5979
BP	GO:0010763	positive regulation of fibroblast migration	2/85	13/18670	0.001546571	0.007549408	0.004186591	207/5581
BP	GO:0031650	regulation of heat generation	2/85	13/18670	0.001546571	0.007549408	0.004186591	1268/1910
BP	GO:0033004	negative regulation of mast cell activation	2/85	13/18670	0.001546571	0.007549408	0.004186591	1268/1269
BP	GO:0033605	positive regulation of catecholamine secretion	2/85	13/18670	0.001546571	0.007549408	0.004186591	4986/5021
BP	GO:0035588	G protein-coupled purinergic receptor signaling pathway	2/85	13/18670	0.001546571	0.007549408	0.004186591	134/135
BP	GO:0035641	locomotory exploration behavior	2/85	13/18670	0.001546571	0.007549408	0.004186591	1394/5581
BP	GO:0043116	negative regulation of vascular permeability	2/85	13/18670	0.001546571	0.007549408	0.004186591	135/5139
BP	GO:0045759	negative regulation of action potential	2/85	13/18670	0.001546571	0.007549408	0.004186591	1268/1269
BP	GO:0051001	negative regulation of nitric-oxide synthase activity	2/85	13/18670	0.001546571	0.007549408	0.004186591	1268/1269
BP	GO:0072672	neutrophil extravasation	2/85	13/18670	0.001546571	0.007549408	0.004186591	5294/5293
BP	GO:1900103	positive regulation of endoplasmic reticulum unfolded protein response	2/85	13/18670	0.001546571	0.007549408	0.004186591	5770/5771
BP	GO:1902947	regulation of tau-protein kinase activity	2/85	13/18670	0.001546571	0.007549408	0.004186591	3320/3326
BP	GO:0072523	purine-containing compound catabolic process	3/85	51/18670	0.001619937	0.007894527	0.00437798	5142/5150/5141
BP	GO:0051249	regulation of lymphocyte activation	8/85	485/18670	0.001637337	0.007966222	0.004417739	5771/596/8767/207/135/2534/196/558
BP	GO:0072676	lymphocyte migration	4/85	111/18670	0.001655045	0.008039178	0.004458197	207/5294/5293/5979
BP	GO:0010906	regulation of glucose metabolic process	4/85	112/18670	0.001710454	0.00829472	0.00459991	5771/6095/207/2932
BP	GO:0060485	mesenchyme development	6/85	279/18670	0.001720187	0.008328289	0.004618526	1909/1910/596/4193/2932/5979
BP	GO:0002696	positive regulation of leukocyte activation	7/85	380/18670	0.001732142	0.008372488	0.004643038	5724/1394/596/8767/207/2534/558
BP	GO:0035791	platelet-derived growth factor receptor-beta signaling pathway	2/85	14/18670	0.001799004	0.008630433	0.004786083	5770/5771
BP	GO:0035810	positive regulation of urine volume	2/85	14/18670	0.001799004	0.008630433	0.004786083	1910/135
BP	GO:0035815	positive regulation of renal sodium excretion	2/85	14/18670	0.001799004	0.008630433	0.004786083	1910/135
BP	GO:0036092	phosphatidylinositol-3-phosphate biosynthetic process	2/85	14/18670	0.001799004	0.008630433	0.004786083	5294/5293
BP	GO:0051054	positive regulation of DNA metabolic process	5/85	191/18670	0.00180007	0.008630433	0.004786083	3320/1017/207/3326/5582
BP	GO:0071320	cellular response to cAMP	3/85	53/18670	0.001810382	0.008662665	0.004803958	5724/5294/196
BP	GO:0044262	cellular carbohydrate metabolic process	6/85	282/18670	0.001815564	0.008662665	0.004803958	5724/5771/6095/207/2932/5581
BP	GO:0060047	heart contraction	6/85	282/18670	0.001815564	0.008662665	0.004803958	3741/5142/4193/134/5294/774
BP	GO:0031349	positive regulation of defense response	7/85	384/18670	0.001838037	0.008755794	0.004855603	1268/4889/8767/5294/3551/2534/185
BP	GO:0031647	regulation of protein stability	6/85	284/18670	0.001881346	0.008919288	0.00494627	3320/596/4193/5347/3326/6790
BP	GO:0006914	autophagy	8/85	496/18670	0.001884211	0.008919288	0.00494627	3320/1020/596/8767/207/4233/5599/2932
BP	GO:0061919	process utilizing autophagic mechanism	8/85	496/18670	0.001884211	0.008919288	0.00494627	3320/1020/596/8767/207/4233/5599/2932
BP	GO:1904375	regulation of protein localization to cell periphery	4/85	115/18670	0.001884399	0.008919288	0.00494627	1020/207/5347/5581
BP	GO:0097345	mitochondrial outer membrane permeabilization	3/85	54/18670	0.001910617	0.009028962	0.005007091	596/5599/2932
BP	GO:0021782	glial cell development	4/85	116/18670	0.001945005	0.009162241	0.005081002	1020/207/135/1812
BP	GO:1900180	regulation of protein localization to nucleus	4/85	116/18670	0.001945005	0.009162241	0.005081002	207/5347/2932/2534
BP	GO:0010975	regulation of neuron projection development	8/85	499/18670	0.001956411	0.009201343	0.005102686	1268/1020/4193/207/238/2932/2534/5979
BP	GO:0007613	memory	4/85	117/18670	0.002006948	0.00942407	0.005226201	1268/1394/5021/1812
BP	GO:0061098	positive regulation of protein tyrosine kinase activity	3/85	55/18670	0.002014249	0.009443388	0.005236914	5770/134/2534
BP	GO:0002793	positive regulation of peptide secretion	6/85	288/18670	0.002018325	0.009447546	0.00523922	43/5319/8767/134/135/5581
BP	GO:0097193	intrinsic apoptotic signaling pathway	6/85	289/18670	0.002053721	0.009598066	0.005322693	5770/5771/842/596/4193/207
BP	GO:0002221	pattern recognition receptor signaling pathway	5/85	197/18670	0.002060389	0.009614066	0.005331565	9261/8767/1520/3551/5581
BP	GO:0034349	glial cell apoptotic process	2/85	15/18670	0.002069646	0.00961463	0.005331878	842/1020
BP	GO:0060134	prepulse inhibition	2/85	15/18670	0.002069646	0.00961463	0.005331878	135/1812
BP	GO:1990266	neutrophil migration	4/85	118/18670	0.002070244	0.00961463	0.005331878	5319/5142/5294/5293
BP	GO:0046890	regulation of lipid biosynthetic process	5/85	198/18670	0.002106313	0.009766829	0.005416282	3156/2222/440503/1019/207
BP	GO:0006977	DNA damage response, signal transduction by p53 class mediator resulting in cell cycle arrest	3/85	56/18670	0.002121319	0.009790447	0.005429379	4193/1017/6790
BP	GO:0021885	forebrain cell migration	3/85	56/18670	0.002121319	0.009790447	0.005429379	1020/558/1812
BP	GO:1903202	negative regulation of oxidative stress-induced cell death	3/85	56/18670	0.002121319	0.009790447	0.005429379	207/4233/2534
BP	GO:0050867	positive regulation of cell activation	7/85	394/18670	0.002124878	0.009791622	0.005430031	5724/1394/596/8767/207/2534/558
BP	GO:0050866	negative regulation of cell activation	5/85	199/18670	0.00215298	0.009905715	0.005493302	1268/1269/5771/135/558
BP	GO:0072431	signal transduction involved in mitotic G1 DNA damage checkpoint	3/85	57/18670	0.002231864	0.010205267	0.005659421	4193/1017/6790
BP	GO:1900408	negative regulation of cellular response to oxidative stress	3/85	57/18670	0.002231864	0.010205267	0.005659421	207/4233/2534
BP	GO:1902400	intracellular signal transduction involved in G1 DNA damage checkpoint	3/85	57/18670	0.002231864	0.010205267	0.005659421	4193/1017/6790
BP	GO:1903428	positive regulation of reactive oxygen species biosynthetic process	3/85	57/18670	0.002231864	0.010205267	0.005659421	3320/207/3326
BP	GO:0048675	axon extension	4/85	121/18670	0.002268398	0.010356338	0.005743199	3320/1020/2932/3326
BP	GO:0030397	membrane disassembly	2/85	16/18670	0.002358329	0.010652028	0.005907176	5347/5579
BP	GO:0044849	estrous cycle	2/85	16/18670	0.002358329	0.010652028	0.005907176	4986/5021
BP	GO:0045986	negative regulation of smooth muscle contraction	2/85	16/18670	0.002358329	0.010652028	0.005907176	152/134
BP	GO:0051081	nuclear envelope disassembly	2/85	16/18670	0.002358329	0.010652028	0.005907176	5347/5579
BP	GO:0060850	regulation of transcription involved in cell fate commitment	2/85	16/18670	0.002358329	0.010652028	0.005907176	7026/6095
BP	GO:0071380	cellular response to prostaglandin E stimulus	2/85	16/18670	0.002358329	0.010652028	0.005907176	207/5581
BP	GO:2000846	regulation of corticosteroid hormone secretion	2/85	16/18670	0.002358329	0.010652028	0.005907176	1394/185
BP	GO:0022407	regulation of cell-cell adhesion	7/85	402/18670	0.002378397	0.010726317	0.005948374	5724/5771/1991/8767/207/135/2534
BP	GO:0042089	cytokine biosynthetic process	4/85	123/18670	0.002407539	0.010824792	0.006002984	5724/9261/1991/1215
BP	GO:0071621	granulocyte chemotaxis	4/85	123/18670	0.002407539	0.010824792	0.006002984	5319/5142/5294/5293
BP	GO:0015893	drug transport	5/85	205/18670	0.002449007	0.010993168	0.006096359	1268/4986/135/1133/1812
BP	GO:0072413	signal transduction involved in mitotic cell cycle checkpoint	3/85	59/18670	0.002463538	0.010993168	0.006096359	4193/1017/6790
BP	GO:1902402	signal transduction involved in mitotic DNA damage checkpoint	3/85	59/18670	0.002463538	0.010993168	0.006096359	4193/1017/6790
BP	GO:1902403	signal transduction involved in mitotic DNA integrity checkpoint	3/85	59/18670	0.002463538	0.010993168	0.006096359	4193/1017/6790
BP	GO:1902883	negative regulation of response to oxidative stress	3/85	59/18670	0.002463538	0.010993168	0.006096359	207/4233/2534
BP	GO:0008637	apoptotic mitochondrial changes	4/85	124/18670	0.002479266	0.010997102	0.00609854	596/207/5599/2932
BP	GO:0014066	regulation of phosphatidylinositol 3-kinase signaling	4/85	124/18670	0.002479266	0.010997102	0.00609854	3480/5294/5293/2534
BP	GO:0019218	regulation of steroid metabolic process	4/85	124/18670	0.002479266	0.010997102	0.00609854	3156/2222/6095/185
BP	GO:0042107	cytokine metabolic process	4/85	124/18670	0.002479266	0.010997102	0.00609854	5724/9261/1991/1215
BP	GO:0002064	epithelial cell development	5/85	207/18670	0.002553958	0.011294593	0.006263516	5241/4233/2932/3551/3172
BP	GO:0071456	cellular response to hypoxia	5/85	207/18670	0.002553958	0.011294593	0.006263516	596/4193/6095/207/5581
BP	GO:1902110	positive regulation of mitochondrial membrane permeability involved in apoptotic process	3/85	60/18670	0.002584742	0.011396713	0.006320148	596/5599/2932
BP	GO:1902808	positive regulation of cell cycle G1/S phase transition	3/85	60/18670	0.002584742	0.011396713	0.006320148	3741/4193/207
BP	GO:0035303	regulation of dephosphorylation	5/85	209/18670	0.002662142	0.011611858	0.006439459	134/2932/3326/3551/1133
BP	GO:0002693	positive regulation of cellular extravasation	2/85	17/18670	0.002664888	0.011611858	0.006439459	5724/1991
BP	GO:0031649	heat generation	2/85	17/18670	0.002664888	0.011611858	0.006439459	1268/1910
BP	GO:0035930	corticosteroid hormone secretion	2/85	17/18670	0.002664888	0.011611858	0.006439459	1394/185
BP	GO:0042753	positive regulation of circadian rhythm	2/85	17/18670	0.002664888	0.011611858	0.006439459	6095/135
BP	GO:0045187	regulation of circadian sleep/wake cycle, sleep	2/85	17/18670	0.002664888	0.011611858	0.006439459	134/135
BP	GO:0048521	negative regulation of behavior	2/85	17/18670	0.002664888	0.011611858	0.006439459	1394/134
BP	GO:1904996	positive regulation of leukocyte adhesion to vascular endothelial cell	2/85	17/18670	0.002664888	0.011611858	0.006439459	5724/1991
BP	GO:0035270	endocrine system development	4/85	127/18670	0.002703249	0.011761712	0.006522561	1394/207/2932/3172
BP	GO:0097529	myeloid leukocyte migration	5/85	210/18670	0.002717464	0.011806225	0.006547246	5319/5142/1910/5294/5293
BP	GO:0034763	negative regulation of transmembrane transport	4/85	128/18670	0.002780893	0.012064109	0.006690258	1394/207/5579/5581
BP	GO:0051205	protein insertion into membrane	3/85	62/18670	0.002838067	0.012258299	0.006797948	3320/596/5599
BP	GO:0070059	intrinsic apoptotic signaling pathway in response to endoplasmic reticulum stress	3/85	62/18670	0.002838067	0.012258299	0.006797948	5770/5771/596
BP	GO:1902686	mitochondrial outer membrane permeabilization involved in programmed cell death	3/85	62/18670	0.002838067	0.012258299	0.006797948	596/5599/2932
BP	GO:0007254	JNK cascade	5/85	214/18670	0.002947123	0.012710807	0.007048891	5770/8767/207/3480/5599
BP	GO:0031571	mitotic G1 DNA damage checkpoint	3/85	63/18670	0.002970259	0.012754895	0.00707334	4193/1017/6790
BP	GO:0044819	mitotic G1/S transition checkpoint	3/85	63/18670	0.002970259	0.012754895	0.00707334	4193/1017/6790
BP	GO:0046888	negative regulation of hormone secretion	3/85	63/18670	0.002970259	0.012754895	0.00707334	3156/4986/134
BP	GO:0007252	I-kappaB phosphorylation	2/85	18/18670	0.002989157	0.012817471	0.007108042	207/3551
BP	GO:0043161	proteasome-mediated ubiquitin-dependent protein catabolic process	7/85	419/18670	0.002994438	0.012821559	0.007110309	4193/1017/207/5347/2932/3326/6790
BP	GO:0035794	positive regulation of mitochondrial membrane permeability	3/85	64/18670	0.003106183	0.013242621	0.007343813	596/5599/2932
BP	GO:0044783	G1 DNA damage checkpoint	3/85	64/18670	0.003106183	0.013242621	0.007343813	4193/1017/6790
BP	GO:2000378	negative regulation of reactive oxygen species metabolic process	3/85	64/18670	0.003106183	0.013242621	0.007343813	440503/596/2534
BP	GO:0036294	cellular response to decreased oxygen levels	5/85	217/18670	0.003128357	0.01331799	0.007385609	596/4193/6095/207/5581
BP	GO:0051235	maintenance of location	6/85	315/18670	0.003150219	0.013391819	0.007426552	5771/440503/1020/207/1812/5581
BP	GO:1903039	positive regulation of leukocyte cell-cell adhesion	5/85	218/18670	0.003190519	0.013531237	0.007503867	5724/1991/8767/207/2534
BP	GO:0001508	action potential	4/85	133/18670	0.003192148	0.013531237	0.007503867	1268/1269/3741/1812
BP	GO:0009166	nucleotide catabolic process	3/85	65/18670	0.003245874	0.013732653	0.007615565	5142/5150/5141
BP	GO:0070371	ERK1 and ERK2 cascade	6/85	317/18670	0.003249729	0.013732653	0.007615565	5770/3156/5771/4889/8767/5021
BP	GO:0007584	response to nutrient	5/85	219/18670	0.003253568	0.013732653	0.007615565	1268/3156/6915/4193/2534
BP	GO:0007006	mitochondrial membrane organization	4/85	134/18670	0.003279107	0.013781551	0.007642681	3320/596/5599/2932
BP	GO:0046683	response to organophosphorus	4/85	134/18670	0.003279107	0.013781551	0.007642681	5724/5294/5139/196
BP	GO:0048565	digestive tract development	4/85	134/18670	0.003279107	0.013781551	0.007642681	1910/596/5979/5021
BP	GO:0048762	mesenchymal cell differentiation	5/85	220/18670	0.003317512	0.013842459	0.007676458	1909/1910/596/2932/5979
BP	GO:0001696	gastric acid secretion	2/85	19/18670	0.003330973	0.013842459	0.007676458	5021/1133
BP	GO:0007213	G protein-coupled acetylcholine receptor signaling pathway	2/85	19/18670	0.003330973	0.013842459	0.007676458	1133/1132
BP	GO:0051131	chaperone-mediated protein complex assembly	2/85	19/18670	0.003330973	0.013842459	0.007676458	3320/3326
BP	GO:0070989	oxidative demethylation	2/85	19/18670	0.003330973	0.013842459	0.007676458	1576/1559
BP	GO:0097623	potassium ion export across plasma membrane	2/85	19/18670	0.003330973	0.013842459	0.007676458	3741/3738
BP	GO:2000010	positive regulation of protein localization to cell surface	2/85	19/18670	0.003330973	0.013842459	0.007676458	207/3326
BP	GO:2000831	regulation of steroid hormone secretion	2/85	19/18670	0.003330973	0.013842459	0.007676458	1394/185
BP	GO:0030010	establishment of cell polarity	4/85	135/18670	0.003367668	0.013975352	0.007750155	3320/5347/2932/3326
BP	GO:0015800	acidic amino acid transport	3/85	66/18670	0.003389364	0.013987028	0.00775663	4889/134/135
BP	GO:0045428	regulation of nitric oxide biosynthetic process	3/85	66/18670	0.003389364	0.013987028	0.00775663	3320/207/3326
BP	GO:1902108	regulation of mitochondrial membrane permeability involved in apoptotic process	3/85	66/18670	0.003389364	0.013987028	0.00775663	596/5599/2932
BP	GO:1905710	positive regulation of membrane permeability	3/85	66/18670	0.003389364	0.013987028	0.00775663	596/5599/2932
BP	GO:0042108	positive regulation of cytokine biosynthetic process	3/85	67/18670	0.003536686	0.014547208	0.008067283	5724/9261/1991
BP	GO:0051090	regulation of DNA-binding transcription factor activity	7/85	432/18670	0.00354299	0.014547208	0.008067283	5319/8767/207/238/5599/3551/5579
BP	GO:0034605	cellular response to heat	4/85	137/18670	0.003549656	0.014547208	0.008067283	9261/3320/2932/3326
BP	GO:0046425	regulation of receptor signaling pathway via JAK-STAT	4/85	137/18670	0.003549656	0.014547208	0.008067283	5771/1020/2534/5979
BP	GO:0072655	establishment of protein localization to mitochondrion	4/85	137/18670	0.003549656	0.014547208	0.008067283	3320/596/207/5599
BP	GO:0046631	alpha-beta T cell activation	4/85	138/18670	0.003643111	0.014909583	0.008268241	596/6095/8767/135
BP	GO:0046323	glucose import	3/85	68/18670	0.003687872	0.014998605	0.00831761	5319/207/1812
BP	GO:0003323	type B pancreatic cell development	2/85	20/18670	0.003690173	0.014998605	0.00831761	2932/3172
BP	GO:0032769	negative regulation of monooxygenase activity	2/85	20/18670	0.003690173	0.014998605	0.00831761	1268/1269
BP	GO:0050802	circadian sleep/wake cycle, sleep	2/85	20/18670	0.003690173	0.014998605	0.00831761	134/135
BP	GO:0097062	dendritic spine maintenance	2/85	20/18670	0.003690173	0.014998605	0.00831761	3480/2534
BP	GO:0002433	immune response-regulating cell surface receptor signaling pathway involved in phagocytosis	4/85	139/18670	0.003738225	0.015090409	0.00836852	3320/3326/2534/5581
BP	GO:0006720	isoprenoid metabolic process	4/85	139/18670	0.003738225	0.015090409	0.00836852	3156/2222/1576/1559
BP	GO:0007586	digestion	4/85	139/18670	0.003738225	0.015090409	0.00836852	4986/6523/5021/1133
BP	GO:0035304	regulation of protein dephosphorylation	4/85	139/18670	0.003738225	0.015090409	0.00836852	134/2932/3326/3551
BP	GO:0038096	Fc-gamma receptor signaling pathway involved in phagocytosis	4/85	139/18670	0.003738225	0.015090409	0.00836852	3320/3326/2534/5581
BP	GO:0060048	cardiac muscle contraction	4/85	140/18670	0.003835012	0.015460055	0.008573511	3741/5142/134/5294
BP	GO:0070585	protein localization to mitochondrion	4/85	141/18670	0.003933486	0.015814002	0.008769795	3320/596/207/5599
BP	GO:0097530	granulocyte migration	4/85	141/18670	0.003933486	0.015814002	0.008769795	5319/5142/5294/5293
BP	GO:0070988	demethylation	3/85	70/18670	0.004001958	0.016044372	0.008897549	1576/1559/200315
BP	GO:2001234	negative regulation of apoptotic signaling pathway	5/85	230/18670	0.004007734	0.016044372	0.008897549	5770/596/4193/207/2534
BP	GO:0046942	carboxylic acid transport	6/85	331/18670	0.004013505	0.016044372	0.008897549	5319/4889/4843/207/134/135
BP	GO:0038094	Fc-gamma receptor signaling pathway	4/85	142/18670	0.004033661	0.016044372	0.008897549	3320/3326/2534/5581
BP	GO:0038127	ERBB signaling pathway	4/85	142/18670	0.004033661	0.016044372	0.008897549	5771/3320/207/134
BP	GO:0001779	natural killer cell differentiation	2/85	21/18670	0.004066596	0.016044372	0.008897549	5293/558
BP	GO:0006907	pinocytosis	2/85	21/18670	0.004066596	0.016044372	0.008897549	9261/558
BP	GO:0014821	phasic smooth muscle contraction	2/85	21/18670	0.004066596	0.016044372	0.008897549	1910/1812
BP	GO:0021697	cerebellar cortex formation	2/85	21/18670	0.004066596	0.016044372	0.008897549	1020/6095
BP	GO:0036499	PERK-mediated unfolded protein response	2/85	21/18670	0.004066596	0.016044372	0.008897549	5770/5771
BP	GO:0042749	regulation of circadian sleep/wake cycle	2/85	21/18670	0.004066596	0.016044372	0.008897549	134/135
BP	GO:0046827	positive regulation of protein export from nucleus	2/85	21/18670	0.004066596	0.016044372	0.008897549	4193/2932
BP	GO:0050951	sensory perception of temperature stimulus	2/85	21/18670	0.004066596	0.016044372	0.008897549	4986/134
BP	GO:0055093	response to hyperoxia	2/85	21/18670	0.004066596	0.016044372	0.008897549	3741/1019
BP	GO:0090150	establishment of protein localization to membrane	6/85	332/18670	0.004072741	0.016047247	0.008899143	3320/1020/596/134/5599/2534
BP	GO:0015849	organic acid transport	6/85	333/18670	0.004132622	0.016261567	0.009017996	5319/4889/4843/207/134/135
BP	GO:1901292	nucleoside phosphate catabolic process	3/85	71/18670	0.004164918	0.016366913	0.009076416	5142/5150/5141
BP	GO:0042445	hormone metabolic process	5/85	233/18670	0.004233458	0.016614221	0.009213563	43/1576/1559/1586/1215
BP	GO:0048588	developmental cell growth	5/85	234/18670	0.00431068	0.016872582	0.00935684	3320/1020/2932/3326/6790
BP	GO:0071453	cellular response to oxygen levels	5/85	234/18670	0.00431068	0.016872582	0.00935684	596/4193/6095/207/5581
BP	GO:0006635	fatty acid beta-oxidation	3/85	72/18670	0.004331863	0.016910816	0.009378043	1268/440503/207
BP	GO:0051881	regulation of mitochondrial membrane potential	3/85	72/18670	0.004331863	0.016910816	0.009378043	596/207/135
BP	GO:0000077	DNA damage checkpoint	4/85	145/18670	0.004344529	0.01691569	0.009380746	4193/1017/5347/6790
BP	GO:0002431	Fc receptor mediated stimulatory signaling pathway	4/85	145/18670	0.004344529	0.01691569	0.009380746	3320/3326/2534/5581
BP	GO:0060560	developmental growth involved in morphogenesis	5/85	235/18670	0.004388904	0.017066039	0.009464123	3320/1020/2932/3326/6790
BP	GO:0045930	negative regulation of mitotic cell cycle	6/85	338/18670	0.004441881	0.01718494	0.009530061	596/4193/1019/1017/5347/6790
BP	GO:0051384	response to glucocorticoid	4/85	146/18670	0.004451645	0.01718494	0.009530061	5724/2908/842/596
BP	GO:0055123	digestive system development	4/85	146/18670	0.004451645	0.01718494	0.009530061	1910/596/5979/5021
BP	GO:1904892	regulation of receptor signaling pathway via STAT	4/85	146/18670	0.004451645	0.01718494	0.009530061	5771/1020/2534/5979
BP	GO:0031281	positive regulation of cyclase activity	2/85	22/18670	0.004460081	0.01718494	0.009530061	4843/5599
BP	GO:0035809	regulation of urine volume	2/85	22/18670	0.004460081	0.01718494	0.009530061	1910/135
BP	GO:0035929	steroid hormone secretion	2/85	22/18670	0.004460081	0.01718494	0.009530061	1394/185
BP	GO:0031100	animal organ regeneration	3/85	73/18670	0.00450282	0.017315806	0.009602633	1019/6790/558
BP	GO:0071496	cellular response to external stimulus	6/85	339/18670	0.004505733	0.017315806	0.009602633	596/4193/207/5599/2534/558
BP	GO:0002262	myeloid cell homeostasis	4/85	147/18670	0.004560529	0.01750369	0.009706826	5771/5142/5293/558
BP	GO:0016570	histone modification	7/85	454/18670	0.004642431	0.017794984	0.009868366	1786/1020/1017/5599/5579/6790/1812
BP	GO:0032418	lysosome localization	3/85	74/18670	0.004677818	0.017861309	0.009905147	1394/5294/5293
BP	GO:0086003	cardiac muscle cell contraction	3/85	74/18670	0.004677818	0.017861309	0.009905147	3741/5142/134
BP	GO:1900182	positive regulation of protein localization to nucleus	3/85	74/18670	0.004677818	0.017861309	0.009905147	207/5347/2534
BP	GO:0030217	T cell differentiation	5/85	240/18670	0.004795302	0.018286333	0.010140848	5771/596/6095/8767/5293
BP	GO:0007422	peripheral nervous system development	3/85	75/18670	0.004856885	0.018430647	0.010220878	1910/1020/207
BP	GO:1903201	regulation of oxidative stress-induced cell death	3/85	75/18670	0.004856885	0.018430647	0.010220878	207/4233/2534
BP	GO:0022410	circadian sleep/wake cycle process	2/85	23/18670	0.004870468	0.018430647	0.010220878	134/135
BP	GO:0034695	response to prostaglandin E	2/85	23/18670	0.004870468	0.018430647	0.010220878	207/5581
BP	GO:0062149	detection of stimulus involved in sensory perception of pain	2/85	23/18670	0.004870468	0.018430647	0.010220878	134/2534
BP	GO:1902254	negative regulation of intrinsic apoptotic signaling pathway by p53 class mediator	2/85	23/18670	0.004870468	0.018430647	0.010220878	596/4193
BP	GO:0048754	branching morphogenesis of an epithelial tube	4/85	150/18670	0.00489793	0.018510928	0.010265399	1909/5241/596/4233
BP	GO:0046902	regulation of mitochondrial membrane permeability	3/85	76/18670	0.005040045	0.019023763	0.010549797	596/5599/2932
BP	GO:0001667	ameboidal-type cell migration	7/85	462/18670	0.005100372	0.019226976	0.01066249	6915/1910/7026/207/4233/5979/5581
BP	GO:0072521	purine-containing compound metabolic process	7/85	464/18670	0.005220006	0.019652958	0.010898722	3156/5729/5142/4843/6095/5150/5141
BP	GO:0050729	positive regulation of inflammatory response	4/85	153/18670	0.00525173	0.019747303	0.010951042	1268/4889/5294/185
BP	GO:0002227	innate immune response in mucosa	2/85	24/18670	0.005297599	0.019819176	0.0109909	5319/4843
BP	GO:0002861	regulation of inflammatory response to antigenic stimulus	2/85	24/18670	0.005297599	0.019819176	0.0109909	1268/4889
BP	GO:0042738	exogenous drug catabolic process	2/85	24/18670	0.005297599	0.019819176	0.0109909	1576/1559
BP	GO:0043302	positive regulation of leukocyte degranulation	2/85	24/18670	0.005297599	0.019819176	0.0109909	5724/1394
BP	GO:0030098	lymphocyte differentiation	6/85	353/18670	0.005472643	0.020448225	0.011339744	5771/596/6095/8767/5293/558
BP	GO:2001236	regulation of extrinsic apoptotic signaling pathway	4/85	155/18670	0.00549688	0.020512915	0.011375619	596/207/2534/5979
BP	GO:0021537	telencephalon development	5/85	249/18670	0.005593224	0.020820004	0.011545917	1020/238/2932/5021/1812
BP	GO:0051321	meiotic cell cycle	5/85	249/18670	0.005593224	0.020820004	0.011545917	994/1017/5347/5139/6790
BP	GO:0002068	glandular epithelial cell development	2/85	25/18670	0.005741318	0.021158614	0.011733697	2932/3172
BP	GO:0003071	renal system process involved in regulation of systemic arterial blood pressure	2/85	25/18670	0.005741318	0.021158614	0.011733697	134/185
BP	GO:0003309	type B pancreatic cell differentiation	2/85	25/18670	0.005741318	0.021158614	0.011733697	2932/3172
BP	GO:0014829	vascular smooth muscle contraction	2/85	25/18670	0.005741318	0.021158614	0.011733697	1909/1910
BP	GO:0050901	leukocyte tethering or rolling	2/85	25/18670	0.005741318	0.021158614	0.011733697	5724/1991
BP	GO:0060330	regulation of response to interferon-gamma	2/85	25/18670	0.005741318	0.021158614	0.011733697	5771/3326
BP	GO:0060334	regulation of interferon-gamma-mediated signaling pathway	2/85	25/18670	0.005741318	0.021158614	0.011733697	5771/3326
BP	GO:1900101	regulation of endoplasmic reticulum unfolded protein response	2/85	25/18670	0.005741318	0.021158614	0.011733697	5770/5771
BP	GO:0031570	DNA integrity checkpoint	4/85	157/18670	0.005749577	0.021162727	0.011735978	4193/1017/5347/6790
BP	GO:0045017	glycerolipid biosynthetic process	5/85	251/18670	0.005782547	0.021257675	0.011788632	43/5319/440503/5294/5293
BP	GO:0070509	calcium ion import	3/85	80/18670	0.005814147	0.021320938	0.011823715	1020/2534/774
BP	GO:0097061	dendritic spine organization	3/85	80/18670	0.005814147	0.021320938	0.011823715	1020/3480/2534
BP	GO:0016569	covalent chromatin modification	7/85	474/18670	0.005850212	0.021408027	0.011872011	1786/1020/1017/5599/5579/6790/1812
BP	GO:0045861	negative regulation of proteolysis	6/85	358/18670	0.005852346	0.021408027	0.011872011	1020/4193/207/135/3326/5582
BP	GO:0007259	receptor signaling pathway via JAK-STAT	4/85	159/18670	0.006009922	0.02187952	0.012133482	5771/1020/2534/5979
BP	GO:0014032	neural crest cell development	3/85	81/18670	0.00601816	0.02187952	0.012133482	1909/1910/5979
BP	GO:0022617	extracellular matrix disassembly	3/85	81/18670	0.00601816	0.02187952	0.012133482	1991/1520/1215
BP	GO:0031145	anaphase-promoting complex-dependent catabolic process	3/85	81/18670	0.00601816	0.02187952	0.012133482	1017/5347/6790
BP	GO:1902930	regulation of alcohol biosynthetic process	3/85	81/18670	0.00601816	0.02187952	0.012133482	5724/3156/2222
BP	GO:0022412	cellular process involved in reproduction in multicellular organism	6/85	361/18670	0.00608923	0.022110772	0.012261724	994/596/207/5347/5139/6790
BP	GO:0007519	skeletal muscle tissue development	4/85	160/18670	0.006142993	0.022191966	0.012306751	3156/7026/1020/596
BP	GO:0032680	regulation of tumor necrosis factor production	4/85	160/18670	0.006142993	0.022191966	0.012306751	5724/9261/8767/558
BP	GO:0010038	response to metal ion	6/85	362/18670	0.006169728	0.022191966	0.012306751	842/596/4193/1019/207/5599
BP	GO:0022409	positive regulation of cell-cell adhesion	5/85	255/18670	0.006174708	0.022191966	0.012306751	5724/1991/8767/207/2534
BP	GO:0003081	regulation of systemic arterial blood pressure by renin-angiotensin	2/85	26/18670	0.006201467	0.022191966	0.012306751	1215/185
BP	GO:0030318	melanocyte differentiation	2/85	26/18670	0.006201467	0.022191966	0.012306751	1910/596
BP	GO:0035640	exploration behavior	2/85	26/18670	0.006201467	0.022191966	0.012306751	1394/5581
BP	GO:0042745	circadian sleep/wake cycle	2/85	26/18670	0.006201467	0.022191966	0.012306751	134/135
BP	GO:0060706	cell differentiation involved in embryonic placenta development	2/85	26/18670	0.006201467	0.022191966	0.012306751	7026/207
BP	GO:0071711	basement membrane organization	2/85	26/18670	0.006201467	0.022191966	0.012306751	1520/1215
BP	GO:1900739	regulation of protein insertion into mitochondrial membrane involved in apoptotic signaling pathway	2/85	26/18670	0.006201467	0.022191966	0.012306751	596/5599
BP	GO:1900740	positive regulation of protein insertion into mitochondrial membrane involved in apoptotic signaling pathway	2/85	26/18670	0.006201467	0.022191966	0.012306751	596/5599
BP	GO:0032637	interleukin-8 production	3/85	82/18670	0.006226416	0.022200806	0.012311653	5319/1991/4843
BP	GO:0055117	regulation of cardiac muscle contraction	3/85	82/18670	0.006226416	0.022200806	0.012311653	5142/134/5294
BP	GO:0071158	positive regulation of cell cycle arrest	3/85	82/18670	0.006226416	0.022200806	0.012311653	4193/1017/6790
BP	GO:0032635	interleukin-6 production	4/85	161/18670	0.006278014	0.02235788	0.01239876	5724/9261/4843/8767
BP	GO:0031960	response to corticosteroid	4/85	162/18670	0.006414997	0.02281829	0.012654085	5724/2908/842/596
BP	GO:0032640	tumor necrosis factor production	4/85	163/18670	0.006553953	0.023256722	0.012897221	5724/9261/8767/558
BP	GO:1903555	regulation of tumor necrosis factor superfamily cytokine production	4/85	163/18670	0.006553953	0.023256722	0.012897221	5724/9261/8767/558
BP	GO:0010507	negative regulation of autophagy	3/85	84/18670	0.006655742	0.023443832	0.013000985	596/207/4233
BP	GO:0043154	negative regulation of cysteine-type endopeptidase activity involved in apoptotic process	3/85	84/18670	0.006655742	0.023443832	0.013000985	4193/207/135
BP	GO:0001964	startle response	2/85	27/18670	0.006677892	0.023443832	0.013000985	135/1812
BP	GO:0010971	positive regulation of G2/M transition of mitotic cell cycle	2/85	27/18670	0.006677892	0.023443832	0.013000985	994/1019
BP	GO:0035883	enteroendocrine cell differentiation	2/85	27/18670	0.006677892	0.023443832	0.013000985	2932/3172
BP	GO:0035902	response to immobilization stress	2/85	27/18670	0.006677892	0.023443832	0.013000985	1394/4193
BP	GO:0042501	serine phosphorylation of STAT protein	2/85	27/18670	0.006677892	0.023443832	0.013000985	1020/5979
BP	GO:0048643	positive regulation of skeletal muscle tissue development	2/85	27/18670	0.006677892	0.023443832	0.013000985	3156/596
BP	GO:0060384	innervation	2/85	27/18670	0.006677892	0.023443832	0.013000985	5979/5582
BP	GO:0007093	mitotic cell cycle checkpoint	4/85	165/18670	0.006837835	0.023976931	0.013296619	4193/1017/5347/6790
BP	GO:0048864	stem cell development	3/85	85/18670	0.006876857	0.024085257	0.013356693	1909/1910/5979
BP	GO:0007281	germ cell development	5/85	262/18670	0.006905504	0.024157036	0.013396498	994/596/207/5139/6790
BP	GO:0045666	positive regulation of neuron differentiation	6/85	371/18670	0.006929603	0.024212751	0.013427395	1268/152/596/238/2534/5979
BP	GO:0032760	positive regulation of tumor necrosis factor production	3/85	86/18670	0.007102301	0.024728692	0.013713515	5724/9261/8767
BP	GO:0042058	regulation of epidermal growth factor receptor signaling pathway	3/85	86/18670	0.007102301	0.024728692	0.013713515	5771/207/134
BP	GO:0090559	regulation of membrane permeability	3/85	86/18670	0.007102301	0.024728692	0.013713515	596/5599/2932
BP	GO:0002691	regulation of cellular extravasation	2/85	28/18670	0.007170438	0.02473342	0.013716137	5724/1991
BP	GO:0008209	androgen metabolic process	2/85	28/18670	0.007170438	0.02473342	0.013716137	1576/1586
BP	GO:0010818	T cell chemotaxis	2/85	28/18670	0.007170438	0.02473342	0.013716137	5294/5293
BP	GO:0036296	response to increased oxygen levels	2/85	28/18670	0.007170438	0.02473342	0.013716137	3741/1019
BP	GO:0045761	regulation of adenylate cyclase activity	2/85	28/18670	0.007170438	0.02473342	0.013716137	1910/1394
BP	GO:0048520	positive regulation of behavior	2/85	28/18670	0.007170438	0.02473342	0.013716137	4986/135
BP	GO:0095500	acetylcholine receptor signaling pathway	2/85	28/18670	0.007170438	0.02473342	0.013716137	1133/1132
BP	GO:1904994	regulation of leukocyte adhesion to vascular endothelial cell	2/85	28/18670	0.007170438	0.02473342	0.013716137	5724/1991
BP	GO:0051302	regulation of cell division	4/85	168/18670	0.007278761	0.025048746	0.013891004	994/5347/6790/5581
BP	GO:0071706	tumor necrosis factor superfamily cytokine production	4/85	168/18670	0.007278761	0.025048746	0.013891004	5724/9261/8767/558
BP	GO:0015711	organic anion transport	7/85	495/18670	0.007357803	0.025291379	0.014025558	5243/5319/4889/4843/207/134/135
BP	GO:0021543	pallium development	4/85	169/18670	0.007429811	0.025450325	0.014113703	1020/238/2932/1812
BP	GO:0060538	skeletal muscle organ development	4/85	169/18670	0.007429811	0.025450325	0.014113703	3156/7026/1020/596
BP	GO:0097696	receptor signaling pathway via STAT	4/85	169/18670	0.007429811	0.025450325	0.014113703	5771/1020/2534/5979
BP	GO:1900407	regulation of cellular response to oxidative stress	3/85	88/18670	0.007566256	0.025840144	0.014329881	207/4233/2534
BP	GO:1903557	positive regulation of tumor necrosis factor superfamily cytokine production	3/85	88/18670	0.007566256	0.025840144	0.014329881	5724/9261/8767
BP	GO:0031668	cellular response to extracellular stimulus	5/85	268/18670	0.007578496	0.025840144	0.014329881	596/4193/5599/2534/558
BP	GO:0050714	positive regulation of protein secretion	5/85	268/18670	0.007578496	0.025840144	0.014329881	43/5319/8767/135/5581
BP	GO:0005979	regulation of glycogen biosynthetic process	2/85	29/18670	0.007678953	0.025973443	0.014403803	207/2932
BP	GO:0007271	synaptic transmission, cholinergic	2/85	29/18670	0.007678953	0.025973443	0.014403803	43/135
BP	GO:0010800	positive regulation of peptidyl-threonine phosphorylation	2/85	29/18670	0.007678953	0.025973443	0.014403803	8767/5347
BP	GO:0010962	regulation of glucan biosynthetic process	2/85	29/18670	0.007678953	0.025973443	0.014403803	207/2932
BP	GO:0014044	Schwann cell development	2/85	29/18670	0.007678953	0.025973443	0.014403803	1020/207
BP	GO:0033032	regulation of myeloid cell apoptotic process	2/85	29/18670	0.007678953	0.025973443	0.014403803	596/5293
BP	GO:0045822	negative regulation of heart contraction	2/85	29/18670	0.007678953	0.025973443	0.014403803	134/5294
BP	GO:0000910	cytokinesis	4/85	171/18670	0.007738092	0.026113857	0.014481671	994/5347/6790/5581
BP	GO:0016241	regulation of macroautophagy	4/85	171/18670	0.007738092	0.026113857	0.014481671	1020/8767/207/5599
BP	GO:0006869	lipid transport	6/85	380/18670	0.00775538	0.026142423	0.014497512	5243/5319/4843/1394/207/185
BP	GO:0007548	sex differentiation	5/85	270/18670	0.007812654	0.026305561	0.014587982	5241/1586/596/3172/558
BP	GO:0032874	positive regulation of stress-activated MAPK cascade	4/85	172/18670	0.007895346	0.026523706	0.014708956	5770/3156/4986/8767
BP	GO:0140013	meiotic nuclear division	4/85	172/18670	0.007895346	0.026523706	0.014708956	994/5347/5139/6790
BP	GO:0006631	fatty acid metabolic process	6/85	383/18670	0.008045819	0.026936847	0.014938067	1268/1576/5319/1559/440503/207
BP	GO:0014033	neural crest cell differentiation	3/85	90/18670	0.008047763	0.026936847	0.014938067	1909/1910/5979
BP	GO:0046651	lymphocyte proliferation	5/85	272/18670	0.008051814	0.026936847	0.014938067	596/8767/5294/2534/196
BP	GO:0070304	positive regulation of stress-activated protein kinase signaling cascade	4/85	173/18670	0.00805469	0.026936847	0.014938067	5770/3156/4986/8767
BP	GO:0001844	protein insertion into mitochondrial membrane involved in apoptotic signaling pathway	2/85	30/18670	0.008203283	0.027157908	0.015060658	596/5599
BP	GO:0021696	cerebellar cortex morphogenesis	2/85	30/18670	0.008203283	0.027157908	0.015060658	1020/6095
BP	GO:0032743	positive regulation of interleukin-2 production	2/85	30/18670	0.008203283	0.027157908	0.015060658	5142/8767
BP	GO:0042759	long-chain fatty acid biosynthetic process	2/85	30/18670	0.008203283	0.027157908	0.015060658	1576/1559
BP	GO:0071549	cellular response to dexamethasone stimulus	2/85	30/18670	0.008203283	0.027157908	0.015060658	2908/842
BP	GO:0090314	positive regulation of protein targeting to membrane	2/85	30/18670	0.008203283	0.027157908	0.015060658	1020/2534
BP	GO:1902751	positive regulation of cell cycle G2/M phase transition	2/85	30/18670	0.008203283	0.027157908	0.015060658	994/1019
BP	GO:1905144	response to acetylcholine	2/85	30/18670	0.008203283	0.027157908	0.015060658	1133/1132
BP	GO:1905145	cellular response to acetylcholine	2/85	30/18670	0.008203283	0.027157908	0.015060658	1133/1132
BP	GO:0046488	phosphatidylinositol metabolic process	4/85	174/18670	0.008216136	0.027170102	0.015067421	5319/5294/5293/1133
BP	GO:0051899	membrane depolarization	3/85	91/18670	0.008295146	0.027342748	0.015163163	596/135/774
BP	GO:0060333	interferon-gamma-mediated signaling pathway	3/85	91/18670	0.008295146	0.027342748	0.015163163	5724/5771/3326
BP	GO:0032943	mononuclear cell proliferation	5/85	274/18670	0.008296028	0.027342748	0.015163163	596/8767/5294/2534/196
BP	GO:0046165	alcohol biosynthetic process	4/85	175/18670	0.008379695	0.02758782	0.01529907	5724/3156/2222/1576
BP	GO:0006986	response to unfolded protein	4/85	176/18670	0.008545379	0.028076136	0.01556987	5770/5771/3320/3326
BP	GO:2000117	negative regulation of cysteine-type endopeptidase activity	3/85	92/18670	0.008546971	0.028076136	0.01556987	4193/207/135
BP	GO:0006941	striated muscle contraction	4/85	177/18670	0.008713197	0.028406069	0.015752837	3741/5142/134/5294
BP	GO:0007416	synapse assembly	4/85	177/18670	0.008713197	0.028406069	0.015752837	43/1020/5021/1812
BP	GO:0006691	leukotriene metabolic process	2/85	31/18670	0.008743279	0.028406069	0.015752837	9261/5319
BP	GO:0010762	regulation of fibroblast migration	2/85	31/18670	0.008743279	0.028406069	0.015752837	207/5581
BP	GO:0045742	positive regulation of epidermal growth factor receptor signaling pathway	2/85	31/18670	0.008743279	0.028406069	0.015752837	207/134
BP	GO:0051482	positive regulation of cytosolic calcium ion concentration involved in phospholipase C-activating G protein-coupled signaling pathway	2/85	31/18670	0.008743279	0.028406069	0.015752837	1812/185
BP	GO:0060292	long-term synaptic depression	2/85	31/18670	0.008743279	0.028406069	0.015752837	134/1812
BP	GO:0071539	protein localization to centrosome	2/85	31/18670	0.008743279	0.028406069	0.015752837	2932/6790
BP	GO:0090075	relaxation of muscle	2/85	31/18670	0.008743279	0.028406069	0.015752837	5142/134
BP	GO:1902253	regulation of intrinsic apoptotic signaling pathway by p53 class mediator	2/85	31/18670	0.008743279	0.028406069	0.015752837	596/4193
BP	GO:1901184	regulation of ERBB signaling pathway	3/85	93/18670	0.008803256	0.028569603	0.015843526	5771/207/134
BP	GO:0010821	regulation of mitochondrion organization	4/85	179/18670	0.009055281	0.029355357	0.016279273	596/207/5599/2932
BP	GO:0010565	regulation of cellular ketone metabolic process	4/85	180/18670	0.009229568	0.029855032	0.016556373	1268/440503/207/5581
BP	GO:0071346	cellular response to interferon-gamma	4/85	180/18670	0.009229568	0.029855032	0.016556373	5724/5771/4843/3326
BP	GO:0008210	estrogen metabolic process	2/85	32/18670	0.00929879	0.029948167	0.016608021	1576/1559
BP	GO:0060674	placenta blood vessel development	2/85	32/18670	0.00929879	0.029948167	0.016608021	7026/207
BP	GO:1902235	regulation of endoplasmic reticulum stress-induced intrinsic apoptotic signaling pathway	2/85	32/18670	0.00929879	0.029948167	0.016608021	5770/5771
BP	GO:1905508	protein localization to microtubule organizing center	2/85	32/18670	0.00929879	0.029948167	0.016608021	2932/6790
BP	GO:1903076	regulation of protein localization to plasma membrane	3/85	95/18670	0.009329272	0.030013716	0.016644372	1020/207/5581
BP	GO:0061138	morphogenesis of a branching epithelium	4/85	182/18670	0.009584685	0.030781319	0.017070053	1909/5241/596/4233
BP	GO:0006835	dicarboxylic acid transport	3/85	96/18670	0.009599034	0.030781319	0.017070053	4889/134/135
BP	GO:0019217	regulation of fatty acid metabolic process	3/85	96/18670	0.009599034	0.030781319	0.017070053	1268/440503/207
BP	GO:0002831	regulation of response to biotic stimulus	6/85	400/18670	0.009841908	0.031121966	0.017258962	5770/5771/8767/3326/3551/2534
BP	GO:0002756	MyD88-independent toll-like receptor signaling pathway	2/85	33/18670	0.009869666	0.031121966	0.017258962	3551/5581
BP	GO:0002888	positive regulation of myeloid leukocyte mediated immunity	2/85	33/18670	0.009869666	0.031121966	0.017258962	5724/1394
BP	GO:0010039	response to iron ion	2/85	33/18670	0.009869666	0.031121966	0.017258962	596/4193
BP	GO:0019934	cGMP-mediated signaling	2/85	33/18670	0.009869666	0.031121966	0.017258962	1910/5139
BP	GO:0033028	myeloid cell apoptotic process	2/85	33/18670	0.009869666	0.031121966	0.017258962	596/5293
BP	GO:0045736	negative regulation of cyclin-dependent protein serine/threonine kinase activity	2/85	33/18670	0.009869666	0.031121966	0.017258962	7026/5347
BP	GO:1901186	positive regulation of ERBB signaling pathway	2/85	33/18670	0.009869666	0.031121966	0.017258962	207/134
BP	GO:1901797	negative regulation of signal transduction by p53 class mediator	2/85	33/18670	0.009869666	0.031121966	0.017258962	596/4193
BP	GO:2001025	positive regulation of response to drug	2/85	33/18670	0.009869666	0.031121966	0.017258962	4986/135
BP	GO:0006942	regulation of striated muscle contraction	3/85	97/18670	0.00987332	0.031121966	0.017258962	5142/134/5294
BP	GO:0015908	fatty acid transport	3/85	97/18670	0.00987332	0.031121966	0.017258962	5319/4843/207
BP	GO:0044773	mitotic DNA damage checkpoint	3/85	97/18670	0.00987332	0.031121966	0.017258962	4193/1017/6790
BP	GO:0051591	response to cAMP	3/85	97/18670	0.00987332	0.031121966	0.017258962	5724/5294/196
BP	GO:0120162	positive regulation of cold-induced thermogenesis	3/85	97/18670	0.00987332	0.031121966	0.017258962	43/3480/5021
BP	GO:1902882	regulation of response to oxidative stress	3/85	97/18670	0.00987332	0.031121966	0.017258962	207/4233/2534
BP	GO:0005996	monosaccharide metabolic process	5/85	287/18670	0.0100102	0.031519898	0.017479638	5771/6095/207/2932/5581
BP	GO:0046328	regulation of JNK cascade	4/85	185/18670	0.010133875	0.031875447	0.017676811	5770/8767/207/3480
BP	GO:0070507	regulation of microtubule cytoskeleton organization	4/85	186/18670	0.010321382	0.032430811	0.017984793	4233/5347/2932/6790
BP	GO:0019395	fatty acid oxidation	3/85	99/18670	0.01043552	0.032542459	0.018046709	1268/440503/207
BP	GO:0062014	negative regulation of small molecule metabolic process	3/85	99/18670	0.01043552	0.032542459	0.018046709	1268/440503/207
BP	GO:0070301	cellular response to hydrogen peroxide	3/85	99/18670	0.01043552	0.032542459	0.018046709	4193/4233/558
BP	GO:0032148	activation of protein kinase B activity	2/85	34/18670	0.010455761	0.032542459	0.018046709	152/207
BP	GO:0043276	anoikis	2/85	34/18670	0.010455761	0.032542459	0.018046709	596/207
BP	GO:0043368	positive T cell selection	2/85	34/18670	0.010455761	0.032542459	0.018046709	5771/596
BP	GO:0098664	G protein-coupled serotonin receptor signaling pathway	2/85	34/18670	0.010455761	0.032542459	0.018046709	1133/1132
BP	GO:1904030	negative regulation of cyclin-dependent protein kinase activity	2/85	34/18670	0.010455761	0.032542459	0.018046709	7026/5347
BP	GO:2000273	positive regulation of signaling receptor activity	2/85	34/18670	0.010455761	0.032542459	0.018046709	152/134
BP	GO:0010632	regulation of epithelial cell migration	5/85	291/18670	0.010583215	0.032904582	0.018247527	6915/7026/207/4233/5581
BP	GO:0031345	negative regulation of cell projection organization	4/85	188/18670	0.010703122	0.033207698	0.018415623	1020/4193/2932/2534
BP	GO:1903046	meiotic cell cycle process	4/85	188/18670	0.010703122	0.033207698	0.018415623	994/5347/5139/6790
BP	GO:0050808	synapse organization	6/85	408/18670	0.010779389	0.033409342	0.018527446	43/1020/3480/2534/5021/1812
BP	GO:0034329	cell junction assembly	6/85	409/18670	0.010900886	0.033750601	0.018716695	43/1020/596/3551/5021/1812
BP	GO:0032649	regulation of interferon-gamma production	3/85	101/18670	0.011015982	0.033774923	0.018730183	5142/8767/558
BP	GO:0034440	lipid oxidation	3/85	101/18670	0.011015982	0.033774923	0.018730183	1268/440503/207
BP	GO:0046632	alpha-beta T cell differentiation	3/85	101/18670	0.011015982	0.033774923	0.018730183	596/6095/8767
BP	GO:0001893	maternal placenta development	2/85	35/18670	0.011056927	0.033774923	0.018730183	7026/207
BP	GO:0019433	triglyceride catabolic process	2/85	35/18670	0.011056927	0.033774923	0.018730183	440503/5294
BP	GO:0021955	central nervous system neuron axonogenesis	2/85	35/18670	0.011056927	0.033774923	0.018730183	3320/3326
BP	GO:0032801	receptor catabolic process	2/85	35/18670	0.011056927	0.033774923	0.018730183	5770/1020
BP	GO:0034142	toll-like receptor 4 signaling pathway	2/85	35/18670	0.011056927	0.033774923	0.018730183	8767/5581
BP	GO:0051354	negative regulation of oxidoreductase activity	2/85	35/18670	0.011056927	0.033774923	0.018730183	1268/1269
BP	GO:0070873	regulation of glycogen metabolic process	2/85	35/18670	0.011056927	0.033774923	0.018730183	207/2932
BP	GO:1901385	regulation of voltage-gated calcium channel activity	2/85	35/18670	0.011056927	0.033774923	0.018730183	5142/1394
BP	GO:1904031	positive regulation of cyclin-dependent protein kinase activity	2/85	35/18670	0.011056927	0.033774923	0.018730183	207/3326
BP	GO:2001024	negative regulation of response to drug	2/85	35/18670	0.011056927	0.033774923	0.018730183	1268/4233
BP	GO:0050731	positive regulation of peptidyl-tyrosine phosphorylation	4/85	192/18670	0.01149378	0.035037109	0.019430139	5770/8767/134/2534
BP	GO:1901136	carbohydrate derivative catabolic process	4/85	192/18670	0.01149378	0.035037109	0.019430139	5142/5150/200315/5141
BP	GO:0046486	glycerolipid metabolic process	6/85	414/18670	0.011523022	0.035090148	0.019459552	43/5319/440503/5294/5293/1133
BP	GO:0034766	negative regulation of ion transmembrane transport	3/85	103/18670	0.011614811	0.035257036	0.019552102	1394/207/5581
BP	GO:0070661	leukocyte proliferation	5/85	298/18670	0.011639504	0.035257036	0.019552102	596/8767/5294/2534/196
BP	GO:0002385	mucosal immune response	2/85	36/18670	0.011673018	0.035257036	0.019552102	5319/4843
BP	GO:0030947	regulation of vascular endothelial growth factor receptor signaling pathway	2/85	36/18670	0.011673018	0.035257036	0.019552102	5770/5579
BP	GO:0050931	pigment cell differentiation	2/85	36/18670	0.011673018	0.035257036	0.019552102	1910/596
BP	GO:0051973	positive regulation of telomerase activity	2/85	36/18670	0.011673018	0.035257036	0.019552102	3320/3326
BP	GO:0090313	regulation of protein targeting to membrane	2/85	36/18670	0.011673018	0.035257036	0.019552102	1020/2534
BP	GO:0097242	amyloid-beta clearance	2/85	36/18670	0.011673018	0.035257036	0.019552102	3156/3480
BP	GO:0001558	regulation of cell growth	6/85	416/18670	0.011778789	0.035540277	0.019709176	1020/596/207/2932/3172/185
BP	GO:0007218	neuropeptide signaling pathway	3/85	104/18670	0.011921142	0.035823879	0.019866449	4986/4889/1394
BP	GO:0032414	positive regulation of ion transmembrane transporter activity	3/85	104/18670	0.011921142	0.035823879	0.019866449	5243/5724/1520
BP	GO:0046822	regulation of nucleocytoplasmic transport	3/85	104/18670	0.011921142	0.035823879	0.019866449	1020/4193/2932
BP	GO:2001237	negative regulation of extrinsic apoptotic signaling pathway	3/85	104/18670	0.011921142	0.035823879	0.019866449	596/207/2534
BP	GO:0070372	regulation of ERK1 and ERK2 cascade	5/85	300/18670	0.011954045	0.035886359	0.019901098	5770/3156/5771/4889/8767
BP	GO:0034404	nucleobase-containing small molecule biosynthetic process	3/85	105/18670	0.012232101	0.036507649	0.02024564	5142/5150/5141
BP	GO:0001662	behavioral fear response	2/85	37/18670	0.012303889	0.036507649	0.02024564	596/1812
BP	GO:0014037	Schwann cell differentiation	2/85	37/18670	0.012303889	0.036507649	0.02024564	1020/207
BP	GO:0021587	cerebellum morphogenesis	2/85	37/18670	0.012303889	0.036507649	0.02024564	1020/6095
BP	GO:0032885	regulation of polysaccharide biosynthetic process	2/85	37/18670	0.012303889	0.036507649	0.02024564	207/2932
BP	GO:0038083	peptidyl-tyrosine autophosphorylation	2/85	37/18670	0.012303889	0.036507649	0.02024564	3480/2534
BP	GO:0043029	T cell homeostasis	2/85	37/18670	0.012303889	0.036507649	0.02024564	596/207
BP	GO:0045730	respiratory burst	2/85	37/18670	0.012303889	0.036507649	0.02024564	5294/5293
BP	GO:0071276	cellular response to cadmium ion	2/85	37/18670	0.012303889	0.036507649	0.02024564	207/5599
BP	GO:0098926	postsynaptic signal transduction	2/85	37/18670	0.012303889	0.036507649	0.02024564	1133/1132
BP	GO:0001763	morphogenesis of a branching structure	4/85	196/18670	0.012321177	0.036507649	0.02024564	1909/5241/596/4233
BP	GO:0002685	regulation of leukocyte migration	4/85	196/18670	0.012321177	0.036507649	0.02024564	5724/1991/207/134
BP	GO:0006694	steroid biosynthetic process	4/85	196/18670	0.012321177	0.036507649	0.02024564	3156/2222/1576/1586
BP	GO:0044774	mitotic DNA integrity checkpoint	3/85	106/18670	0.012547698	0.037141687	0.020597252	4193/1017/6790
BP	GO:0031099	regeneration	4/85	198/18670	0.012748837	0.037699404	0.020906539	596/1019/6790/558
BP	GO:0045088	regulation of innate immune response	5/85	305/18670	0.012765657	0.037711508	0.020913251	5770/5771/3326/3551/2534
BP	GO:0030330	DNA damage response, signal transduction by p53 class mediator	3/85	107/18670	0.012867943	0.037925779	0.021032077	4193/1017/6790
BP	GO:0002209	behavioral defense response	2/85	38/18670	0.012949396	0.037925779	0.021032077	596/1812
BP	GO:0010907	positive regulation of glucose metabolic process	2/85	38/18670	0.012949396	0.037925779	0.021032077	5771/207
BP	GO:0032094	response to food	2/85	38/18670	0.012949396	0.037925779	0.021032077	207/5582
BP	GO:0048009	insulin-like growth factor receptor signaling pathway	2/85	38/18670	0.012949396	0.037925779	0.021032077	207/3480
BP	GO:0060416	response to growth hormone	2/85	38/18670	0.012949396	0.037925779	0.021032077	5770/207
BP	GO:1903523	negative regulation of blood circulation	2/85	38/18670	0.012949396	0.037925779	0.021032077	134/5294
BP	GO:1905898	positive regulation of response to endoplasmic reticulum stress	2/85	38/18670	0.012949396	0.037925779	0.021032077	5770/5771
BP	GO:0034341	response to interferon-gamma	4/85	199/18670	0.012966188	0.037925779	0.021032077	5724/5771/4843/3326
BP	GO:0035966	response to topologically incorrect protein	4/85	199/18670	0.012966188	0.037925779	0.021032077	5770/5771/3320/3326
BP	GO:0052548	regulation of endopeptidase activity	6/85	425/18670	0.012979668	0.037927767	0.021033179	842/4193/8767/207/135/2534
BP	GO:0009062	fatty acid catabolic process	3/85	108/18670	0.013192846	0.038512713	0.021357566	1268/440503/207
BP	GO:0002251	organ or tissue specific immune response	2/85	39/18670	0.013609396	0.039431154	0.021866896	5319/4843
BP	GO:0007210	serotonin receptor signaling pathway	2/85	39/18670	0.013609396	0.039431154	0.021866896	1133/1132
BP	GO:0007257	activation of JUN kinase activity	2/85	39/18670	0.013609396	0.039431154	0.021866896	5770/8767
BP	GO:0010761	fibroblast migration	2/85	39/18670	0.013609396	0.039431154	0.021866896	207/5581
BP	GO:0033574	response to testosterone	2/85	39/18670	0.013609396	0.039431154	0.021866896	6915/1019
BP	GO:0043114	regulation of vascular permeability	2/85	39/18670	0.013609396	0.039431154	0.021866896	135/5139
BP	GO:0072595	maintenance of protein localization in organelle	2/85	39/18670	0.013609396	0.039431154	0.021866896	1020/207
BP	GO:0042113	B cell activation	5/85	310/18670	0.013613929	0.039431154	0.021866896	5771/596/5579/5293/196
BP	GO:0006644	phospholipid metabolic process	6/85	430/18670	0.013682851	0.039592078	0.021956138	2222/43/5319/5294/5293/1133
BP	GO:0048608	reproductive structure development	6/85	431/18670	0.013826634	0.039969088	0.022165212	5241/7026/596/207/3326/558
BP	GO:0006163	purine nucleotide metabolic process	6/85	432/18670	0.013971474	0.040348418	0.022375572	3156/5142/4843/6095/5150/5141
BP	GO:0006006	glucose metabolic process	4/85	204/18670	0.014088498	0.040607217	0.022519092	5771/6095/207/2932
BP	GO:0045766	positive regulation of angiogenesis	4/85	204/18670	0.014088498	0.040607217	0.022519092	6915/5579/1215/185
BP	GO:0022037	metencephalon development	3/85	111/18670	0.0141956	0.040852065	0.022654875	1020/596/6095
BP	GO:0061458	reproductive system development	6/85	434/18670	0.014264341	0.040852065	0.022654875	5241/7026/596/207/3326/558
BP	GO:0014046	dopamine secretion	2/85	40/18670	0.014283746	0.040852065	0.022654875	1268/4986
BP	GO:0014059	regulation of dopamine secretion	2/85	40/18670	0.014283746	0.040852065	0.022654875	1268/4986
BP	GO:0032467	positive regulation of cytokinesis	2/85	40/18670	0.014283746	0.040852065	0.022654875	994/5581
BP	GO:0044058	regulation of digestive system process	2/85	40/18670	0.014283746	0.040852065	0.022654875	4986/5021
BP	GO:0090207	regulation of triglyceride metabolic process	2/85	40/18670	0.014283746	0.040852065	0.022654875	440503/5294
BP	GO:2000008	regulation of protein localization to cell surface	2/85	40/18670	0.014283746	0.040852065	0.022654875	207/3326
BP	GO:0050863	regulation of T cell activation	5/85	314/18670	0.014319413	0.04091458	0.022689543	5771/8767/207/135/2534
BP	GO:0032411	positive regulation of transporter activity	3/85	112/18670	0.014539227	0.041502631	0.023015652	5243/5724/1520
BP	GO:0032609	interferon-gamma production	3/85	113/18670	0.014887557	0.042456046	0.023544376	5142/8767/558
BP	GO:0021575	hindbrain morphogenesis	2/85	41/18670	0.014972306	0.042656676	0.023655638	1020/6095
BP	GO:0060249	anatomical structure homeostasis	6/85	439/18670	0.01501528	0.042737463	0.023700439	1268/3320/1020/596/134/3326
BP	GO:0016051	carbohydrate biosynthetic process	4/85	208/18670	0.01502951	0.042737463	0.023700439	5724/5771/207/2932
BP	GO:0006650	glycerophospholipid metabolic process	5/85	319/18670	0.015235425	0.043089586	0.023895712	43/5319/5294/5293/1133
BP	GO:1990778	protein localization to cell periphery	5/85	319/18670	0.015235425	0.043089586	0.023895712	1020/207/5347/3551/5581
BP	GO:0006690	icosanoid metabolic process	3/85	114/18670	0.015240596	0.043089586	0.023895712	9261/5319/1559
BP	GO:0007127	meiosis I	3/85	114/18670	0.015240596	0.043089586	0.023895712	994/5347/6790
BP	GO:0042035	regulation of cytokine biosynthetic process	3/85	114/18670	0.015240596	0.043089586	0.023895712	5724/9261/1991
BP	GO:0045446	endothelial cell differentiation	3/85	114/18670	0.015240596	0.043089586	0.023895712	7026/4233/3551
BP	GO:0007163	establishment or maintenance of cell polarity	4/85	210/18670	0.015514579	0.043780663	0.024278955	3320/5347/2932/3326
BP	GO:0009612	response to mechanical stimulus	4/85	210/18670	0.015514579	0.043780663	0.024278955	3741/207/5599/2534
BP	GO:0046660	female sex differentiation	3/85	115/18670	0.015598351	0.043975181	0.024386826	5241/596/558
BP	GO:0060562	epithelial tube morphogenesis	5/85	322/18670	0.015803505	0.044511204	0.024684082	1909/5241/596/4233/5979
BP	GO:0010822	positive regulation of mitochondrion organization	3/85	116/18670	0.01596083	0.044911622	0.024906138	596/5599/2932
BP	GO:0043666	regulation of phosphoprotein phosphatase activity	3/85	117/18670	0.016328037	0.045732582	0.025361408	2932/3326/3551
BP	GO:0008631	intrinsic apoptotic signaling pathway in response to oxidative stress	2/85	43/18670	0.016391496	0.045732582	0.025361408	596/207
BP	GO:0010863	positive regulation of phospholipase C activity	2/85	43/18670	0.016391496	0.045732582	0.025361408	5724/1909
BP	GO:0030866	cortical actin cytoskeleton organization	2/85	43/18670	0.016391496	0.045732582	0.025361408	1020/3551
BP	GO:0032881	regulation of polysaccharide metabolic process	2/85	43/18670	0.016391496	0.045732582	0.025361408	207/2932
BP	GO:0046461	neutral lipid catabolic process	2/85	43/18670	0.016391496	0.045732582	0.025361408	440503/5294
BP	GO:0046464	acylglycerol catabolic process	2/85	43/18670	0.016391496	0.045732582	0.025361408	440503/5294
BP	GO:0086004	regulation of cardiac muscle cell contraction	2/85	43/18670	0.016391496	0.045732582	0.025361408	5142/134
BP	GO:2001038	regulation of cellular response to drug	2/85	43/18670	0.016391496	0.045732582	0.025361408	238/4233
BP	GO:2001020	regulation of response to DNA damage stimulus	4/85	214/18670	0.016514147	0.046031437	0.025527141	842/596/4193/5582
BP	GO:0043281	regulation of cysteine-type endopeptidase activity involved in apoptotic process	4/85	215/18670	0.016770213	0.04670126	0.025898597	842/4193/207/135
BP	GO:0000075	cell cycle checkpoint	4/85	216/18670	0.017028763	0.047368847	0.026268814	4193/1017/5347/6790
BP	GO:0007173	epidermal growth factor receptor signaling pathway	3/85	119/18670	0.017076662	0.047368847	0.026268814	5771/207/134
BP	GO:0061982	meiosis I cell cycle process	3/85	119/18670	0.017076662	0.047368847	0.026268814	994/5347/6790
BP	GO:0052547	regulation of peptidase activity	6/85	452/18670	0.017096078	0.047368847	0.026268814	842/4193/8767/207/135/2534
BP	GO:0014002	astrocyte development	2/85	44/18670	0.017121848	0.047368847	0.026268814	135/1812
BP	GO:0035307	positive regulation of protein dephosphorylation	2/85	44/18670	0.017121848	0.047368847	0.026268814	134/3326
BP	GO:0061756	leukocyte adhesion to vascular endothelial cell	2/85	44/18670	0.017121848	0.047368847	0.026268814	5724/1991
BP	GO:0016485	protein processing	4/85	217/18670	0.017289803	0.047699894	0.026452399	4193/8767/1520/1215
BP	GO:0044242	cellular lipid catabolic process	4/85	217/18670	0.017289803	0.047699894	0.026452399	1268/440503/207/5294
BP	GO:0046474	glycerophospholipid biosynthetic process	4/85	217/18670	0.017289803	0.047699894	0.026452399	43/5319/5294/5293
BP	GO:0006721	terpenoid metabolic process	3/85	120/18670	0.017458091	0.04811937	0.026685023	2222/1576/1559
BP	GO:0006814	sodium ion transport	4/85	218/18670	0.017553341	0.048247263	0.026755947	6524/6523/207/5581
BP	GO:0010001	glial cell differentiation	4/85	218/18670	0.017553341	0.048247263	0.026755947	1020/207/135/1812
BP	GO:0032886	regulation of microtubule-based process	4/85	218/18670	0.017553341	0.048247263	0.026755947	4233/5347/2932/6790
BP	GO:0071214	cellular response to abiotic stimulus	5/85	331/18670	0.017592453	0.04826522	0.026765906	5724/842/4193/207/5599
BP	GO:0104004	cellular response to environmental stimulus	5/85	331/18670	0.017592453	0.04826522	0.026765906	5724/842/4193/207/5599
BP	GO:0002699	positive regulation of immune effector process	4/85	219/18670	0.017819383	0.0487445	0.027031694	5724/4843/1394/8767
BP	GO:0051651	maintenance of location in cell	4/85	219/18670	0.017819383	0.0487445	0.027031694	1020/207/1812/5581
BP	GO:0070252	actin-mediated cell contraction	3/85	121/18670	0.017844269	0.0487445	0.027031694	3741/5142/134
BP	GO:0001974	blood vessel remodeling	2/85	45/18670	0.017865854	0.0487445	0.027031694	4193/558
BP	GO:0032309	icosanoid secretion	2/85	45/18670	0.017865854	0.0487445	0.027031694	5319/4843
BP	GO:1900274	regulation of phospholipase C activity	2/85	45/18670	0.017865854	0.0487445	0.027031694	5724/1909
BP	GO:0030336	negative regulation of cell migration	5/85	334/18670	0.018217453	0.049612419	0.027513006	6915/7026/596/207/134
BP	GO:0051251	positive regulation of lymphocyte activation	5/85	334/18670	0.018217453	0.049612419	0.027513006	596/8767/207/2534/558
CC	GO:0043025	neuronal cell body	13/85	497/19717	2.00E-07	4.61E-05	3.31E-05	1269/4986/3320/1586/152/1394/1020/134/135/3326/6790/5979/774
CC	GO:0150034	distal axon	10/85	285/19717	4.10E-07	4.71E-05	3.38E-05	1268/4986/3320/152/1020/3738/134/3326/5579/5582
CC	GO:0099056	integral component of presynaptic membrane	6/85	73/19717	7.25E-07	5.56E-05	3.99E-05	1268/4986/3738/134/135/1812
CC	GO:0098793	presynapse	12/85	491/19717	1.26E-06	6.65E-05	4.78E-05	1268/4986/5142/152/1020/3738/134/135/5579/5582/1812/774
CC	GO:0098889	intrinsic component of presynaptic membrane	6/85	82/19717	1.45E-06	6.65E-05	4.78E-05	1268/4986/3738/134/135/1812
CC	GO:0097060	synaptic membrane	11/85	432/19717	2.45E-06	9.38E-05	6.74E-05	1268/4986/152/1020/3738/134/135/1133/5582/1132/1812
CC	GO:0044305	calyx of Held	4/85	24/19717	3.20E-06	0.000105144	7.55E-05	3738/134/5579/5582
CC	GO:0099699	integral component of synaptic membrane	7/85	152/19717	4.20E-06	0.000120882	8.69E-05	1268/4986/152/3738/134/135/1812
CC	GO:0099240	intrinsic component of synaptic membrane	7/85	164/19717	6.94E-06	0.000177291	0.00012739	1268/4986/152/3738/134/135/1812
CC	GO:0045211	postsynaptic membrane	9/85	323/19717	1.05E-05	0.000239538	0.000172117	4986/152/1020/3738/134/135/1133/1132/1812
CC	GO:0099055	integral component of postsynaptic membrane	6/85	117/19717	1.15E-05	0.000239538	0.000172117	4986/152/3738/134/135/1812
CC	GO:0043679	axon terminus	6/85	119/19717	1.26E-05	0.000241958	0.000173855	4986/152/3738/134/5579/5582
CC	GO:0098936	intrinsic component of postsynaptic membrane	6/85	122/19717	1.46E-05	0.000257499	0.000185022	4986/152/3738/134/135/1812
CC	GO:0044306	neuron projection terminus	6/85	138/19717	2.93E-05	0.000481126	0.000345706	4986/152/3738/134/5579/5582
CC	GO:0042734	presynaptic membrane	6/85	161/19717	6.93E-05	0.001063343	0.00076405	1268/4986/3738/134/135/1812
CC	GO:1902911	protein kinase complex	5/85	109/19717	0.00010866	0.001561991	0.001122346	1020/1019/1017/3480/3551
CC	GO:0061695	transferase complex, transferring phosphorus-containing groups	7/85	259/19717	0.000128398	0.001671771	0.001201227	1020/1019/1017/3480/5294/3551/5293
CC	GO:0098978	glutamatergic synapse	8/85	349/19717	0.000130834	0.001671771	0.001201227	1268/152/1020/3738/135/2932/2534/1812
CC	GO:0045121	membrane raft	7/85	315/19717	0.000422689	0.004953918	0.003559566	1268/3741/1910/3738/3551/2534/5979
CC	GO:0098857	membrane microdomain	7/85	316/19717	0.000430775	0.004953918	0.003559566	1268/3741/1910/3738/3551/2534/5979
CC	GO:0014069	postsynaptic density	7/85	324/19717	0.000500026	0.005378362	0.003864544	5142/152/1020/134/135/2534/5582
CC	GO:0032279	asymmetric synapse	7/85	328/19717	0.000537836	0.005378362	0.003864544	5142/152/1020/134/135/2534/5582
CC	GO:0098589	membrane region	7/85	328/19717	0.000537836	0.005378362	0.003864544	1268/3741/1910/3738/3551/2534/5979
CC	GO:1902554	serine/threonine protein kinase complex	4/85	88/19717	0.000569434	0.005457075	0.003921102	1020/1019/1017/3551
CC	GO:0099572	postsynaptic specialization	7/85	348/19717	0.000762526	0.006975708	0.005012293	5142/152/1020/134/135/2534/5582
CC	GO:0098984	neuron to neuron synapse	7/85	350/19717	0.000788558	0.006975708	0.005012293	5142/152/1020/134/135/2534/5582
CC	GO:0098562	cytoplasmic side of membrane	5/85	178/19717	0.001037892	0.008841303	0.00635279	5770/1269/5778/3551/2534
CC	GO:0044292	dendrite terminus	2/85	13/19717	0.00138908	0.011410303	0.008198707	3320/3326
CC	GO:0030673	axolemma	2/85	14/19717	0.001616061	0.012389802	0.008902512	134/135
CC	GO:0099523	presynaptic cytosol	2/85	14/19717	0.001616061	0.012389802	0.008902512	5579/5582
CC	GO:0031253	cell projection membrane	6/85	326/19717	0.002855537	0.021186241	0.015223065	6523/134/135/3326/5141/1812
CC	GO:0042629	mast cell granule	2/85	22/19717	0.00401154	0.028832946	0.020717494	5294/5293
CC	GO:0009898	cytoplasmic side of plasma membrane	4/85	154/19717	0.004439262	0.030940309	0.02223171	1269/5778/3551/2534
CC	GO:0099522	region of cytosol	2/85	24/19717	0.004766316	0.032242728	0.023167543	5579/5582
CC	GO:0000780	condensed nuclear chromosome, centromeric region	2/85	26/19717	0.005581273	0.036676939	0.026353681	5347/6790
CC	GO:0005942	phosphatidylinositol 3-kinase complex	2/85	27/19717	0.006010986	0.038069982	0.027354632	5294/5293
CC	GO:0045177	apical part of cell	6/85	384/19717	0.006308275	0.038069982	0.027354632	5243/3741/1394/6523/3326/5021
CC	GO:0030426	growth cone	4/85	171/19717	0.006412311	0.038069982	0.027354632	1268/3320/1020/3326
CC	GO:0044295	axonal growth cone	2/85	28/19717	0.006455345	0.038069982	0.027354632	3320/3326
CC	GO:0030427	site of polarized growth	4/85	176/19717	0.007087582	0.040753595	0.029282903	1268/3320/1020/3326
MF	GO:0004674	protein serine/threonine kinase activity	15/85	439/17696	2.40E-09	7.69E-07	4.73E-07	9261/1020/1019/1017/8767/207/5294/5347/5599/2932/3551/5579/6790/5582/5581
MF	GO:0004115	3',5'-cyclic-AMP phosphodiesterase activity	4/85	12/17696	2.38E-07	2.20E-05	1.35E-05	5142/5150/5139/5141
MF	GO:0004713	protein tyrosine kinase activity	8/85	134/17696	2.58E-07	2.20E-05	1.35E-05	8767/238/3480/4233/2534/5979/558/7297
MF	GO:0003707	steroid hormone receptor activity	6/85	56/17696	2.75E-07	2.20E-05	1.35E-05	4306/2908/5241/7026/6095/3172
MF	GO:0042562	hormone binding	7/85	102/17696	5.86E-07	3.61E-05	2.22E-05	43/2908/1910/2862/1394/3480/5021
MF	GO:0001653	peptide receptor activity	8/85	152/17696	6.78E-07	3.61E-05	2.22E-05	4986/1909/1910/2862/4889/1394/5021/185
MF	GO:0048156	tau protein binding	5/85	45/17696	2.38E-06	0.000105653	6.50E-05	3320/1020/2932/3326/2534
MF	GO:0004879	nuclear receptor activity	5/85	47/17696	2.97E-06	0.000105653	6.50E-05	2908/5241/7026/6095/196
MF	GO:0098531	ligand-activated transcription factor activity	5/85	47/17696	2.97E-06	0.000105653	6.50E-05	2908/5241/7026/6095/196
MF	GO:0008081	phosphoric diester hydrolase activity	6/85	94/17696	5.97E-06	0.000188981	0.000116248	1909/5142/5150/5139/1133/5141
MF	GO:0008528	G protein-coupled peptide receptor activity	7/85	146/17696	6.50E-06	0.000188981	0.000116248	4986/1909/1910/2862/4889/5021/185
MF	GO:0046875	ephrin receptor binding	4/85	27/17696	8.00E-06	0.000213242	0.000131172	5770/1020/5294/2534
MF	GO:0004114	3',5'-cyclic-nucleotide phosphodiesterase activity	4/85	28/17696	9.30E-06	0.000225058	0.00013844	5142/5150/5139/5141
MF	GO:0042578	phosphoric ester hydrolase activity	10/85	367/17696	1.02E-05	0.000225058	0.00013844	5770/5771/1909/5142/5778/994/5150/5139/1133/5141
MF	GO:0004112	cyclic-nucleotide phosphodiesterase activity	4/85	29/17696	1.07E-05	0.000225058	0.00013844	5142/5150/5139/5141
MF	GO:0004714	transmembrane receptor protein tyrosine kinase activity	5/85	62/17696	1.18E-05	0.000225058	0.00013844	238/3480/4233/5979/558
MF	GO:0042277	peptide binding	9/85	295/17696	1.20E-05	0.000225058	0.00013844	4986/43/1910/1394/3480/3326/5021/1215/774
MF	GO:0051721	protein phosphatase 2A binding	4/85	32/17696	1.61E-05	0.000286008	0.000175933	5770/3156/596/207
MF	GO:0097718	disordered domain specific binding	4/85	33/17696	1.82E-05	0.000307202	0.00018897	3320/4193/3326/2534
MF	GO:0019199	transmembrane receptor protein kinase activity	5/85	79/17696	3.87E-05	0.000619313	0.000380959	238/3480/4233/5979/558
MF	GO:0033218	amide binding	9/85	356/17696	5.23E-05	0.000797144	0.000490348	4986/43/1910/1394/3480/3326/5021/1215/774
MF	GO:0004697	protein kinase C activity	3/85	16/17696	5.73E-05	0.000832728	0.000512238	5579/5582/5581
MF	GO:0035173	histone kinase activity	3/85	17/17696	6.93E-05	0.000963853	0.000592896	1017/5579/6790
MF	GO:0017046	peptide hormone binding	4/85	49/17696	8.91E-05	0.001187727	0.000730609	1910/1394/3480/5021
MF	GO:0005496	steroid binding	5/85	95/17696	9.37E-05	0.001199441	0.000737814	1576/4306/2908/5241/6095
MF	GO:0050321	tau-protein kinase activity	3/85	22/17696	0.000154192	0.001897749	0.001167365	1020/2932/2534
MF	GO:0097110	scaffold protein binding	4/85	59/17696	0.000184493	0.002186578	0.001345033	3741/3320/4193/3551
MF	GO:0031072	heat shock protein binding	5/85	119/17696	0.00026995	0.003085148	0.001897772	2908/1020/134/3326/196
MF	GO:0004693	cyclin-dependent protein serine/threonine kinase activity	3/85	29/17696	0.000357083	0.003940222	0.002423755	1020/1019/1017
MF	GO:0043548	phosphatidylinositol 3-kinase binding	3/85	30/17696	0.000395386	0.003969285	0.002441633	3480/2534/558
MF	GO:0097472	cyclin-dependent protein kinase activity	3/85	30/17696	0.000395386	0.003969285	0.002441633	1020/1019/1017
MF	GO:0001664	G protein-coupled receptor binding	7/85	280/17696	0.000396929	0.003969285	0.002441633	1910/152/134/135/2534/185/7297
MF	GO:0019903	protein phosphatase binding	5/85	140/17696	0.000569699	0.00552435	0.003398202	5770/3156/596/207/4233
MF	GO:0022843	voltage-gated cation channel activity	5/85	142/17696	0.000607636	0.005718928	0.003517893	1268/3741/1020/3738/774
MF	GO:0008395	steroid hydroxylase activity	3/85	38/17696	0.000799107	0.007306118	0.004494224	1576/1559/1586
MF	GO:0051879	Hsp90 protein binding	3/85	41/17696	0.000999356	0.008427187	0.005183829	2908/1020/196
MF	GO:0010857	calcium-dependent protein kinase activity	2/85	10/17696	0.001000728	0.008427187	0.005183829	9261/5582
MF	GO:0016303	1-phosphatidylinositol-3-kinase activity	2/85	10/17696	0.001000728	0.008427187	0.005183829	5294/5293
MF	GO:0004712	protein serine/threonine/tyrosine kinase activity	3/85	43/17696	0.001148976	0.009427499	0.005799153	207/6790/5582
MF	GO:0004954	prostanoid receptor activity	2/85	11/17696	0.001219298	0.009516475	0.005853884	5729/6915
MF	GO:0035004	phosphatidylinositol 3-kinase activity	2/85	11/17696	0.001219298	0.009516475	0.005853884	5294/5293
MF	GO:0004497	monooxygenase activity	4/85	99/17696	0.001319256	0.010051471	0.006182977	1576/1559/1586/4843
MF	GO:0004725	protein tyrosine phosphatase activity	4/85	100/17696	0.001369245	0.01017253	0.006257444	5770/5771/5778/994
MF	GO:0004715	non-membrane spanning protein tyrosine kinase activity	3/85	46/17696	0.001398723	0.01017253	0.006257444	8767/2534/7297
MF	GO:0005245	voltage-gated calcium channel activity	3/85	48/17696	0.001582729	0.01125496	0.006923281	1268/1020/774
MF	GO:0016725	oxidoreductase activity, acting on CH or CH2 groups	2/85	13/17696	0.001718424	0.011954257	0.007353441	1576/1559
MF	GO:0019902	phosphatase binding	5/85	185/17696	0.001974971	0.013446612	0.008271435	5770/3156/596/207/4233
MF	GO:0004953	icosanoid receptor activity	2/85	15/17696	0.002298876	0.01501307	0.009235014	5729/6915
MF	GO:0015271	outward rectifier potassium channel activity	2/85	15/17696	0.002298876	0.01501307	0.009235014	3741/3738
MF	GO:0030594	neurotransmitter receptor activity	4/85	117/17696	0.002434031	0.015238451	0.009373652	134/1133/1132/1812
MF	GO:0005244	voltage-gated ion channel activity	5/85	197/17696	0.002594569	0.015238451	0.009373652	1268/3741/1020/3738/774
MF	GO:0022832	voltage-gated channel activity	5/85	197/17696	0.002594569	0.015238451	0.009373652	1268/3741/1020/3738/774
MF	GO:0016307	phosphatidylinositol phosphate kinase activity	2/85	16/17696	0.002619109	0.015238451	0.009373652	5294/5293
MF	GO:0023026	MHC class II protein complex binding	2/85	16/17696	0.002619109	0.015238451	0.009373652	3320/3326
MF	GO:0052742	phosphatidylinositol kinase activity	2/85	16/17696	0.002619109	0.015238451	0.009373652	5294/5293
MF	GO:0031625	ubiquitin protein ligase binding	6/85	290/17696	0.002724264	0.015567223	0.009575891	3320/596/4193/2932/3326/6790
MF	GO:0008227	G protein-coupled amine receptor activity	3/85	59/17696	0.002864118	0.016079257	0.009890859	152/1133/1132
MF	GO:0002020	protease binding	4/85	128/17696	0.00336576	0.018569711	0.011422816	1991/596/8767/2932
MF	GO:0033293	monocarboxylic acid binding	3/85	64/17696	0.003608048	0.018780995	0.011552783	5319/7026/3172
MF	GO:0044389	ubiquitin-like protein ligase binding	6/85	308/17696	0.003663412	0.018780995	0.011552783	3320/596/4193/2932/3326/6790
MF	GO:0005402	carbohydrate:cation symporter activity	2/85	19/17696	0.003697508	0.018780995	0.011552783	6524/6523
MF	GO:0016500	protein-hormone receptor activity	2/85	19/17696	0.003697508	0.018780995	0.011552783	3480/2798
MF	GO:0070182	DNA polymerase binding	2/85	19/17696	0.003697508	0.018780995	0.011552783	3320/3326
MF	GO:0002039	p53 binding	3/85	66/17696	0.003935584	0.019273279	0.011855603	1020/4193/2932
MF	GO:0020037	heme binding	4/85	135/17696	0.004070639	0.019273279	0.011855603	1576/1559/1586/4843
MF	GO:0005355	glucose transmembrane transporter activity	2/85	20/17696	0.004095572	0.019273279	0.011855603	6524/6523
MF	GO:0015149	hexose transmembrane transporter activity	2/85	20/17696	0.004095572	0.019273279	0.011855603	6524/6523
MF	GO:1901338	catecholamine binding	2/85	20/17696	0.004095572	0.019273279	0.011855603	152/1812
MF	GO:0098960	postsynaptic neurotransmitter receptor activity	3/85	70/17696	0.004643604	0.021535554	0.013247199	1133/1132/1812
MF	GO:0005158	insulin receptor binding	2/85	22/17696	0.004948461	0.022302923	0.013719233	5770/3480
MF	GO:0015145	monosaccharide transmembrane transporter activity	2/85	22/17696	0.004948461	0.022302923	0.013719233	6524/6523
MF	GO:0046873	metal ion transmembrane transporter activity	7/85	439/17696	0.005163177	0.022749111	0.013993697	1268/3741/6524/1020/6523/3738/774
MF	GO:0046906	tetrapyrrole binding	4/85	145/17696	0.005241673	0.022749111	0.013993697	1576/1559/1586/4843
MF	GO:0001223	transcription coactivator binding	2/85	23/17696	0.005402914	0.022749111	0.013993697	6095/196
MF	GO:0015464	acetylcholine receptor activity	2/85	23/17696	0.005402914	0.022749111	0.013993697	1133/1132
MF	GO:0030552	cAMP binding	2/85	23/17696	0.005402914	0.022749111	0.013993697	5142/5141
MF	GO:0001965	G-protein alpha-subunit binding	2/85	24/17696	0.005875792	0.024105815	0.014828248	1394/1812
MF	GO:0051119	sugar transmembrane transporter activity	2/85	24/17696	0.005875792	0.024105815	0.014828248	6524/6523
MF	GO:0023023	MHC protein complex binding	2/85	25/17696	0.006366913	0.025467653	0.015665957	3320/3326
MF	GO:0033612	receptor serine/threonine kinase binding	2/85	25/17696	0.006366913	0.025467653	0.015665957	4986/4193
MF	GO:0004435	phosphatidylinositol phospholipase C activity	2/85	26/17696	0.006876094	0.026833539	0.016506158	1909/1133
MF	GO:0051019	mitogen-activated protein kinase binding	2/85	26/17696	0.006876094	0.026833539	0.016506158	5724/9261
MF	GO:0016705	oxidoreductase activity, acting on paired donors, with incorporation or reduction of molecular oxygen	4/85	159/17696	0.007232214	0.027883234	0.017151858	1576/1559/1586/4843
MF	GO:0004629	phospholipase C activity	2/85	28/17696	0.007947917	0.03027778	0.018624819	1909/1133
MF	GO:0043236	laminin binding	2/85	29/17696	0.008510201	0.031665865	0.019478674	43/1520
MF	GO:0071889	14-3-3 protein binding	2/85	29/17696	0.008510201	0.031665865	0.019478674	207/5581
MF	GO:0030332	cyclin binding	2/85	30/17696	0.009089831	0.033433861	0.020566224	1019/1017
MF	GO:1990782	protein tyrosine kinase binding	3/85	93/17696	0.010173345	0.036993983	0.022756167	5770/5771/3320
MF	GO:0016712	oxidoreductase activity, acting on paired donors, with incorporation or reduction of molecular oxygen, reduced flavin or flavoprotein as one donor, and incorporation of one atom of oxygen	2/85	32/17696	0.010300426	0.03703524	0.022781546	1576/1559
MF	GO:0005251	delayed rectifier potassium channel activity	2/85	33/17696	0.010931044	0.038865935	0.023907664	3741/3738
MF	GO:0004721	phosphoprotein phosphatase activity	4/85	182/17696	0.011485305	0.039839358	0.024506447	5770/5771/5778/994
MF	GO:0004993	G protein-coupled serotonin receptor activity	2/85	34/17696	0.011578313	0.039839358	0.024506447	1133/1132
MF	GO:0099589	serotonin receptor activity	2/85	34/17696	0.011578313	0.039839358	0.024506447	1133/1132
MF	GO:0016825	hydrolase activity, acting on acid phosphorus-nitrogen bonds	4/85	186/17696	0.012359025	0.041630399	0.025608173	43/1991/1215/2159
MF	GO:0017171	serine hydrolase activity	4/85	186/17696	0.012359025	0.041630399	0.025608173	43/1991/1215/2159
MF	GO:0019825	oxygen binding	2/85	36/17696	0.012922123	0.042622705	0.026218572	1576/1586
MF	GO:0030551	cyclic nucleotide binding	2/85	36/17696	0.012922123	0.042622705	0.026218572	5142/5141
MF	GO:0004620	phospholipase activity	3/85	102/17696	0.013053204	0.042622705	0.026218572	1909/5319/1133
MF	GO:0015144	carbohydrate transmembrane transporter activity	2/85	37/17696	0.013618326	0.043147172	0.026541188	6524/6523
MF	GO:0017147	Wnt-protein binding	2/85	37/17696	0.013618326	0.043147172	0.026541188	4233/558
MF	GO:0051393	alpha-actinin binding	2/85	37/17696	0.013618326	0.043147172	0.026541188	3741/135
MF	GO:0031406	carboxylic acid binding	4/85	193/17696	0.013988486	0.043885448	0.026995325	5319/7026/4843/3172
