# Supplementary material for: The Exploration of Novel Pharmacophore Characteristics and Multidirectional Elucidation of Structure-Activity Relationship and Mechanism of Sesquiterpene Pyridine Alkaloids from Tripterygium Based on Computational Approaches
Source: Evid Based Complement Alternat Med. 2021 Mar 24;2021:6676470. doi: 10.1155/2021/6676470 (PMC8012133; doi:10.1155/2021/6676470)
Supplement: Supplementary Materials — Supplementary information is available for this paper and listed as follows. Supplementary Table S1: sesquiterpene pyridine alkaloids from Tripterygium classified by structural differences of niacin derivatives. Supplementary Table S2: molecules of pharmacophore model construction and validation for sesquiterpene pyridine alkaloids from Tripterygium. Supplementary Table S3: putative targets of sesquiterpene pyridine alkaloids from Tripterygium. Supplementary Table S4: topological parameters of key targets for sesquiterpene pyridine alkaloids from Tripterygium. Supplementary Table S5: GO enrichment analysis of targets. Supplementary Table S6: KEGG enrichment analysis of targets. Supplementary Table S7: putative diseases of targets for sesquiterpene pyridine alkaloids from Tripterygium. Supplementary Table S8: information of target proteins for molecular docking. Supplementary Table S9: molecular docking results of compound-target pairs ( [file 6676470.f1.zip › 6676470.f1/(Manuscript) Supplementary Table (S6) (1).txt]

Supplementary Table S6 The results of KEGG enrichment analysis of key targets for sesquiterpene pyridine alkaloids from Tripterygium
ID	Description	GeneRatio	BgRatio	pvalue	p.adjust	qvalue	geneID	Count
hsa04080	Neuroactive ligand-receptor interaction	21/81	341/8036	1.10E-11	2.31E-09	1.01E-09	CNR1/PTAFR/CNR2/OPRK1/EDNRA/PTGDR/NR3C1/TBXA2R/EDNRB/MLNR/NPY5R/ADRA2C/CRHR1/ADORA1/ADORA2A/OXTR/CHRM5/CHRM4/DRD1/GNRHR/AGTR1	21
hsa05215	Prostate cancer	11/81	97/8036	2.69E-09	2.35E-07	1.02E-07	HSP90AA1/CASP9/BCL2/MDM2/CDK2/AKT1/IGF1R/GSK3B/HSP90AB1/IKBKB/PIK3CD	11
hsa04914	Progesterone-mediated oocyte maturation	11/81	99/8036	3.35E-09	2.35E-07	1.02E-07	HSP90AA1/PGR/CDC25B/CDK2/AKT1/IGF1R/PLK1/MAPK8/HSP90AB1/AURKA/PIK3CD	11
hsa04725	Cholinergic synapse	11/81	113/8036	1.38E-08	7.25E-07	3.16E-07	ACHE/BCL2/AKT1/PIK3CG/PRKCB/PIK3CD/FYN/CHRM5/PRKCG/CHRM4/CACNA1B	11
hsa01521	EGFR tyrosine kinase inhibitor resistance	9/81	79/8036	7.94E-08	3.00E-06	1.31E-06	BCL2/AKT1/IGF1R/MET/GSK3B/PRKCB/PIK3CD/PRKCG/AXL	9
hsa04020	Calcium signaling pathway	13/81	201/8036	8.57E-08	3.00E-06	1.31E-06	PTAFR/EDNRA/TBXA2R/EDNRB/NOS2/ADORA2A/PRKCB/OXTR/CHRM5/PRKCG/DRD1/CACNA1B/AGTR1	13
hsa05032	Morphine addiction	9/81	91/8036	2.74E-07	8.22E-06	3.59E-06	PDE4B/ADORA1/PDE7A/PDE3A/PRKCB/PRKCG/PDE4A/DRD1/CACNA1B	9
hsa05223	Non-small cell lung cancer	8/81	68/8036	3.40E-07	8.92E-06	3.89E-06	CASP9/CDK4/AKT1/ALK/MET/PRKCB/PIK3CD/PRKCG	8
hsa05162	Measles	10/81	139/8036	1.14E-06	2.67E-05	1.16E-05	CASP9/BCL2/CDK4/CDK2/AKT1/MAPK8/GSK3B/IKBKB/PIK3CD/TYK2	10
hsa04071	Sphingolipid signaling pathway	9/81	119/8036	2.70E-06	5.66E-05	2.47E-05	BCL2/AKT1/ADORA1/MAPK8/PRKCB/PIK3CD/FYN/PRKCG/PRKCE	9
hsa05222	Small cell lung cancer	8/81	92/8036	3.52E-06	6.72E-05	2.93E-05	CASP9/NOS2/BCL2/CDK4/CDK2/AKT1/IKBKB/PIK3CD	8
hsa05161	Hepatitis B	10/81	162/8036	4.60E-06	8.06E-05	3.51E-05	CASP9/BCL2/CDK2/AKT1/MAPK8/IKBKB/PRKCB/PIK3CD/PRKCG/TYK2	10
hsa04933	AGE-RAGE signaling pathway in diabetic complications	8/81	100/8036	6.60E-06	0.000106598	4.65E-05	BCL2/CDK4/AKT1/MAPK8/PRKCB/PIK3CD/AGTR1/PRKCE	8
hsa05214	Glioma	7/81	75/8036	9.30E-06	0.000130432	5.69E-05	MDM2/CDK4/AKT1/IGF1R/PRKCB/PIK3CD/PRKCG	7
hsa04024	cAMP signaling pathway	11/81	216/8036	9.53E-06	0.000130432	5.69E-05	EDNRA/PDE4B/AKT1/ADORA1/ADORA2A/MAPK8/PDE3A/PIK3CD/OXTR/PDE4A/DRD1	11
hsa04151	PI3K-Akt signaling pathway	14/81	354/8036	9.94E-06	0.000130432	5.69E-05	HSP90AA1/CASP9/BCL2/MDM2/CDK4/CDK2/AKT1/IGF1R/PIK3CG/MET/GSK3B/HSP90AB1/IKBKB/PIK3CD	14
hsa04931	Insulin resistance	8/81	108/8036	1.17E-05	0.00014451	6.30E-05	PTPN1/AKT1/MAPK8/GSK3B/IKBKB/PRKCB/PIK3CD/PRKCE	8
hsa05145	Toxoplasmosis	8/81	112/8036	1.53E-05	0.000178461	7.78E-05	CASP9/NOS2/BCL2/AKT1/PIK3CG/MAPK8/IKBKB/TYK2	8
hsa05167	Kaposi sarcoma-associated herpesvirus infection	10/81	189/8036	1.80E-05	0.00019895	8.68E-05	MAPKAPK2/CASP9/CDK4/AKT1/PIK3CG/MAPK8/GSK3B/IKBKB/PIK3CD/TYK2	10
hsa04722	Neurotrophin signaling pathway	8/81	119/8036	2.38E-05	0.000250277	0.000109143	MAPKAPK2/BCL2/RIPK2/AKT1/MAPK8/GSK3B/IKBKB/PIK3CD	8
hsa04370	VEGF signaling pathway	6/81	59/8036	2.56E-05	0.000256	0.000111639	MAPKAPK2/CASP9/AKT1/PRKCB/PIK3CD/PRKCG	6
hsa04510	Focal adhesion	10/81	201/8036	3.07E-05	0.000292176	0.000127415	BCL2/AKT1/IGF1R/MET/MAPK8/GSK3B/PRKCB/PIK3CD/FYN/PRKCG	10
hsa05169	Epstein-Barr virus infection	10/81	202/8036	3.20E-05	0.000292176	0.000127415	CASP9/BCL2/MDM2/CDK4/CDK2/AKT1/MAPK8/IKBKB/PIK3CD/TYK2	10
hsa04022	cGMP-PKG signaling pathway	9/81	167/8036	4.22E-05	0.000368987	0.000160912	EDNRA/EDNRB/ADRA2C/AKT1/ADORA1/PIK3CG/PDE3A/AGTR1/PRKCE	9
hsa04068	FoxO signaling pathway	8/81	131/8036	4.77E-05	0.000400652	0.00017472	MDM2/CDK2/AKT1/IGF1R/PLK1/MAPK8/IKBKB/PIK3CD	8
hsa01522	Endocrine resistance	7/81	98/8036	5.38E-05	0.000434598	0.000189524	BCL2/MDM2/CDK4/AKT1/IGF1R/MAPK8/PIK3CD	7
hsa04660	T cell receptor signaling pathway	7/81	104/8036	7.87E-05	0.000599968	0.00026164	CDK4/AKT1/MAPK8/GSK3B/IKBKB/PIK3CD/FYN	7
hsa05218	Melanoma	6/81	72/8036	8.00E-05	0.000599968	0.00026164	MDM2/CDK4/AKT1/IGF1R/MET/PIK3CD	6
hsa04930	Type II diabetes mellitus	5/81	46/8036	9.11E-05	0.000659615	0.000287652	MAPK8/IKBKB/PIK3CD/CACNA1B/PRKCE	5
hsa04659	Th17 cell differentiation	7/81	107/8036	9.43E-05	0.000660179	0.000287897	HSP90AA1/RORA/MAPK8/HSP90AB1/IKBKB/AHR/TYK2	7
hsa04066	HIF-1 signaling pathway	7/81	109/8036	0.000106043	0.00071144	0.000310252	NOS2/BCL2/AKT1/IGF1R/PRKCB/PIK3CD/PRKCG	7
hsa05212	Pancreatic cancer	6/81	76/8036	0.00010841	0.00071144	0.000310252	CASP9/CDK4/AKT1/MAPK8/IKBKB/PIK3CD	6
hsa04010	MAPK signaling pathway	11/81	294/8036	0.000161055	0.001007832	0.000439506	MAPKAPK2/PTPN7/CDC25B/AKT1/IGF1R/MET/MAPK8/IKBKB/PRKCB/PRKCG/CACNA1B	11
hsa05160	Hepatitis C	8/81	156/8036	0.000163173	0.001007832	0.000439506	CASP9/CDK4/CDK2/AKT1/GSK3B/IKBKB/PIK3CD/TYK2	8
hsa04012	ErbB signaling pathway	6/81	85/8036	0.00020182	0.00118982	0.000518869	AKT1/MAPK8/GSK3B/PRKCB/PIK3CD/PRKCG	6
hsa04919	Thyroid hormone signaling pathway	7/81	121/8036	0.000203969	0.00118982	0.000518869	CASP9/MDM2/AKT1/GSK3B/PRKCB/PIK3CD/PRKCG	7
hsa05210	Colorectal cancer	6/81	86/8036	0.00021523	0.001221573	0.000532716	CASP9/BCL2/AKT1/MAPK8/GSK3B/PIK3CD	6
hsa05206	MicroRNAs in cancer	11/81	310/8036	0.000255795	0.001392516	0.000607263	DNMT1/ABCB1/CDC25B/BCL2/MDM2/MET/IKBKB/PRKCB/PIK3CD/PRKCG/PRKCE	11
hsa05170	Human immunodeficiency virus 1 infection	9/81	212/8036	0.000262511	0.001392516	0.000607263	CASP9/BCL2/AKT1/MAPK8/IKBKB/PRKCB/PIK3CD/APOBEC3A/PRKCG	9
hsa05225	Hepatocellular carcinoma	8/81	168/8036	0.000271397	0.001392516	0.000607263	CDK4/AKT1/IGF1R/MET/GSK3B/PRKCB/PIK3CD/PRKCG	8
hsa05132	Salmonella infection	9/81	213/8036	0.000271872	0.001392516	0.000607263	HSP90AA1/BCL2/RIPK2/AKT1/PIK3CG/MAPK8/HSP90AB1/IKBKB/PIK3CD	9
hsa04728	Dopaminergic synapse	7/81	132/8036	0.000348387	0.001741934	0.00075964	AKT1/MAPK8/GSK3B/PRKCB/PRKCG/DRD1/CACNA1B	7
hsa04270	Vascular smooth muscle contraction	7/81	135/8036	0.000399451	0.001945336	0.000848342	EDNRA/PLA2G1B/ADORA2A/PRKCB/PRKCG/AGTR1/PRKCE	7
hsa05163	Human cytomegalovirus infection	9/81	225/8036	0.000407594	0.001945336	0.000848342	CASP9/MDM2/CDK4/AKT1/GSK3B/IKBKB/PRKCB/PIK3CD/PRKCG	9
hsa04210	Apoptosis	7/81	136/8036	0.000417746	0.00194948	0.000850149	CASP9/BCL2/AKT1/CTSS/MAPK8/IKBKB/PIK3CD	7
hsa05418	Fluid shear stress and atherosclerosis	7/81	139/8036	0.00047669	0.002176194	0.000949017	HSP90AA1/BCL2/AKT1/MAPK8/HSP90AB1/IKBKB/PIK3CD	7
hsa04960	Aldosterone-regulated sodium reabsorption	4/81	37/8036	0.000491318	0.002195251	0.000957328	NR3C2/PRKCB/PIK3CD/PRKCG	4
hsa04014	Ras signaling pathway	9/81	232/8036	0.000509806	0.002230401	0.000972656	PLA2G1B/AKT1/IGF1R/MET/MAPK8/IKBKB/PRKCB/PIK3CD/PRKCG	9
hsa04625	C-type lectin receptor signaling pathway	6/81	104/8036	0.00060164	0.002578456	0.001124439	MAPKAPK2/MDM2/AKT1/MAPK8/IKBKB/PIK3CD	6
hsa04917	Prolactin signaling pathway	5/81	70/8036	0.000665977	0.002797102	0.001219789	CYP17A1/AKT1/MAPK8/GSK3B/PIK3CD	5
hsa05131	Shigellosis	9/81	242/8036	0.000691653	0.002847984	0.001241978	BCL2/MDM2/RIPK2/AKT1/MAPK8/GSK3B/IKBKB/PIK3CD/PRKCE	9
hsa05226	Gastric cancer	7/81	149/8036	0.000722743	0.002918772	0.001272848	ABCB1/BCL2/CDK2/AKT1/MET/GSK3B/PIK3CD	7
hsa01524	Platinum drug resistance	5/81	73/8036	0.000807277	0.003139412	0.001369067	CASP9/BCL2/MDM2/AKT1/PIK3CD	5
hsa04115	p53 signaling pathway	5/81	73/8036	0.000807277	0.003139412	0.001369067	CASP9/BCL2/MDM2/CDK4/CDK2	5
hsa04150	mTOR signaling pathway	7/81	155/8036	0.000912967	0.003423625	0.00149301	AKT1/IGF1R/GSK3B/IKBKB/PRKCB/PIK3CD/PRKCG	7
hsa04934	Cushing syndrome	7/81	155/8036	0.000912967	0.003423625	0.00149301	CYP17A1/CRHR1/CDK4/CDK2/GSK3B/AHR/AGTR1	7
hsa05220	Chronic myeloid leukemia	5/81	76/8036	0.000969854	0.003573147	0.001558215	MDM2/CDK4/AKT1/IKBKB/PIK3CD	5
hsa04015	Rap1 signaling pathway	8/81	210/8036	0.001191031	0.004302846	0.001876429	CNR1/AKT1/IGF1R/MET/ADORA2A/PRKCB/PIK3CD/PRKCG	8
hsa04935	Growth hormone synthesis, secretion and action	6/81	119/8036	0.001220816	0.004302846	0.001876429	AKT1/MAPK8/GSK3B/PRKCB/PIK3CD/PRKCG	6
hsa04973	Carbohydrate digestion and absorption	4/81	47/8036	0.001229384	0.004302846	0.001876429	SLC5A1/AKT1/PRKCB/PIK3CD	4
hsa04662	B cell receptor signaling pathway	5/81	82/8036	0.001366579	0.004704615	0.002051637	AKT1/GSK3B/IKBKB/PRKCB/PIK3CD	5
hsa04110	Cell cycle	6/81	124/8036	0.001509665	0.00511338	0.002229895	CDC25B/MDM2/CDK4/CDK2/PLK1/GSK3B	6
hsa05164	Influenza A	7/81	171/8036	0.001617468	0.005391561	0.002351207	CASP9/CDK4/AKT1/IKBKB/PRKCB/PIK3CD/TYK2	7
hsa04380	Osteoclast differentiation	6/81	128/8036	0.00177612	0.005827895	0.002541488	AKT1/MAPK8/IKBKB/PIK3CD/FYN/TYK2	6
hsa05017	Spinocerebellar ataxia	6/81	133/8036	0.00215781	0.00689837	0.003008312	RORA/AKT1/MAPK8/PRKCB/PIK3CD/PRKCG	6
hsa05152	Tuberculosis	7/81	180/8036	0.002168059	0.00689837	0.003008312	CASP9/NOS2/BCL2/RIPK2/AKT1/CTSS/MAPK8	7
hsa04621	NOD-like receptor signaling pathway	7/81	181/8036	0.002237221	0.007012186	0.003057946	HSP90AA1/BCL2/RIPK2/MAPK8/HSP90AB1/IKBKB/TYK2	7
hsa04923	Regulation of lipolysis in adipocytes	4/81	56/8036	0.002363894	0.007268635	0.003169781	AKT1/ADORA1/PIK3CD/PLIN1	4
hsa04666	Fc gamma R-mediated phagocytosis	5/81	93/8036	0.002388266	0.007268635	0.003169781	AKT1/PRKCB/PIK3CD/PRKCG/PRKCE	5
hsa04657	IL-17 signaling pathway	5/81	94/8036	0.002502794	0.007307486	0.003186723	HSP90AA1/MAPK8/GSK3B/HSP90AB1/IKBKB	5
hsa04371	Apelin signaling pathway	6/81	137/8036	0.002505424	0.007307486	0.003186723	NOS2/AKT1/PIK3CG/PLIN1/AGTR1/PRKCE	6
hsa04910	Insulin signaling pathway	6/81	137/8036	0.002505424	0.007307486	0.003186723	PTPN1/AKT1/MAPK8/GSK3B/IKBKB/PIK3CD	6
hsa04915	Estrogen signaling pathway	6/81	138/8036	0.002598564	0.00747532	0.003259914	HSP90AA1/PGR/BCL2/AKT1/HSP90AB1/PIK3CD	6
hsa05213	Endometrial cancer	4/81	58/8036	0.002689412	0.007632116	0.003328291	CASP9/AKT1/GSK3B/PIK3CD	4
hsa00591	Linoleic acid metabolism	3/81	29/8036	0.002984648	0.008292645	0.003616341	CYP3A4/PLA2G1B/CYP2C9	3
hsa05231	Choline metabolism in cancer	5/81	98/8036	0.003001148	0.008292645	0.003616341	AKT1/MAPK8/PRKCB/PIK3CD/PRKCG	5
hsa04730	Long-term depression	4/81	60/8036	0.003044455	0.008303059	0.003620883	CRHR1/IGF1R/PRKCB/PRKCG	4
hsa04750	Inflammatory mediator regulation of TRP channels	5/81	100/8036	0.003275568	0.008818838	0.003845809	MAPK8/PRKCB/PIK3CD/PRKCG/PRKCE	5
hsa05224	Breast cancer	6/81	147/8036	0.003558524	0.009365101	0.004084029	PGR/CDK4/AKT1/IGF1R/GSK3B/PIK3CD	6
hsa05142	Chagas disease (American trypanosomiasis)	5/81	102/8036	0.003567658	0.009365101	0.004084029	NOS2/AKT1/MAPK8/IKBKB/PIK3CD	5
hsa04929	GnRH secretion	4/81	64/8036	0.003848178	0.009976757	0.004350766	AKT1/PRKCB/PIK3CD/PRKCG	4
hsa04215	Apoptosis - multiple species	3/81	32/8036	0.00396449	0.010152961	0.004427607	CASP9/BCL2/MAPK8	3
hsa04928	Parathyroid hormone synthesis, secretion and action	5/81	106/8036	0.004207354	0.010645113	0.00464223	PDE4B/BCL2/PRKCB/PRKCG/PDE4A	5
hsa05205	Proteoglycans in cancer	7/81	205/8036	0.004472484	0.011181211	0.004876017	MDM2/AKT1/IGF1R/MET/PRKCB/PIK3CD/PRKCG	7
hsa04218	Cellular senescence	6/81	156/8036	0.004761082	0.011684188	0.00509536	MAPKAPK2/MDM2/CDK4/CDK2/AKT1/PIK3CD	6
hsa04664	Fc epsilon RI signaling pathway	4/81	68/8036	0.004784953	0.011684188	0.00509536	AKT1/MAPK8/PIK3CD/FYN	4
hsa04924	Renin secretion	4/81	69/8036	0.005041056	0.012168067	0.005306375	EDNRA/ADORA1/PDE3A/AGTR1	4
hsa05230	Central carbon metabolism in cancer	4/81	70/8036	0.005306213	0.012662553	0.005522015	AKT1/MET/PIK3CD/RET	4
hsa04520	Adherens junction	4/81	71/8036	0.005580564	0.013167622	0.005742271	PTPN1/IGF1R/MET/FYN	4
hsa04152	AMPK signaling pathway	5/81	120/8036	0.007094512	0.016553861	0.007218977	HMGCR/AKT1/IGF1R/PIK3CD/HNF4A	5
hsa04611	Platelet activation	5/81	124/8036	0.008124715	0.018749342	0.008176405	TBXA2R/AKT1/PIK3CG/PIK3CD/FYN	5
hsa04114	Oocyte meiosis	5/81	128/8036	0.009254805	0.021125099	0.009212449	PGR/CDK2/IGF1R/PLK1/AURKA	5
hsa04926	Relaxin signaling pathway	5/81	129/8036	0.009553467	0.021572345	0.009407489	EDNRB/NOS2/AKT1/MAPK8/PIK3CD	5
hsa05135	Yersinia infection	5/81	130/8036	0.009858723	0.022024807	0.009604803	AKT1/MAPK8/GSK3B/IKBKB/PIK3CD	5
hsa05010	Alzheimer disease	9/81	369/8036	0.011572104	0.025580441	0.01115538	CASP9/NOS2/CDK5/AKT1/MAPK8/GSK3B/IKBKB/PIK3CD/CHRM5	9
hsa04062	Chemokine signaling pathway	6/81	189/8036	0.011795058	0.025801689	0.011251864	AKT1/PIK3CG/GSK3B/IKBKB/PRKCB/PIK3CD	6
hsa04140	Autophagy - animal	5/81	137/8036	0.012185838	0.026228909	0.011438171	BCL2/AKT1/IGF1R/MAPK8/PIK3CD	5
hsa05235	PD-L1 expression and PD-1 checkpoint pathway in cancer	4/81	89/8036	0.012240157	0.026228909	0.011438171	AKT1/ALK/IKBKB/PIK3CD	4
hsa04976	Bile secretion	4/81	90/8036	0.012713301	0.026967608	0.01176031	ABCB1/HMGCR/CYP3A4/SLC5A1	4
hsa04072	Phospholipase D signaling pathway	5/81	148/8036	0.016555831	0.034423016	0.015011541	AKT1/PIK3CG/PIK3CD/FYN/AGTR1	5
hsa04723	Retrograde endocannabinoid signaling	5/81	148/8036	0.016555831	0.034423016	0.015011541	CNR1/MAPK8/PRKCB/PRKCG/CACNA1B	5
hsa04925	Aldosterone synthesis and secretion	4/81	98/8036	0.016922664	0.034657375	0.015113742	PRKCB/PRKCG/AGTR1/PRKCE	4
hsa04932	Non-alcoholic fatty liver disease (NAFLD)	5/81	149/8036	0.016998617	0.034657375	0.015113742	AKT1/MAPK8/GSK3B/IKBKB/PIK3CD	5
hsa05165	Human papillomavirus infection	8/81	331/8036	0.01794099	0.036226999	0.01579824	MDM2/CDK4/CDK2/AKT1/GSK3B/IKBKB/PIK3CD/TYK2	8
hsa04916	Melanogenesis	4/81	101/8036	0.018701184	0.037402368	0.016310807	EDNRB/GSK3B/PRKCB/PRKCG	4
hsa05146	Amoebiasis	4/81	102/8036	0.019318879	0.038273251	0.016690591	NOS2/PRKCB/PIK3CD/PRKCG	4
hsa04620	Toll-like receptor signaling pathway	4/81	104/8036	0.020591958	0.040414124	0.017624204	AKT1/MAPK8/IKBKB/PIK3CD	4
hsa04217	Necroptosis	5/81	159/8036	0.021865698	0.042516634	0.018541089	HSP90AA1/BCL2/MAPK8/HSP90AB1/TYK2	5
hsa04614	Renin-angiotensin system	2/81	23/8036	0.022137653	0.042650525	0.018599477	CMA1/AGTR1	2
hsa05166	Human T-cell leukemia virus 1 infection	6/81	219/8036	0.022786038	0.043500617	0.018970194	CDK4/CDK2/AKT1/MAPK8/IKBKB/PIK3CD	6
hsa04630	JAK-STAT signaling pathway	5/81	162/8036	0.023486024	0.044433019	0.019376805	PTPN2/BCL2/AKT1/PIK3CD/TYK2	5
hsa04213	Longevity regulating pathway - multiple species	3/81	62/8036	0.024373209	0.045699766	0.019929221	AKT1/IGF1R/PIK3CD	3
hsa04668	TNF signaling pathway	4/81	112/8036	0.026195485	0.048681875	0.02122969	AKT1/MAPK8/IKBKB/PIK3CD	4
hsa04726	Serotonergic synapse	4/81	115/8036	0.028511304	0.052520823	0.022903818	CYP2C9/PRKCB/PRKCG/CACNA1B	4
hsa05221	Acute myeloid leukemia	3/81	67/8036	0.029792658	0.054403984	0.023725045	AKT1/IKBKB/PIK3CD	3
hsa04920	Adipocytokine signaling pathway	3/81	69/8036	0.032124396	0.057170535	0.024931512	AKT1/MAPK8/IKBKB	3
hsa05031	Amphetamine addiction	3/81	69/8036	0.032124396	0.057170535	0.024931512	PRKCB/PRKCG/DRD1	3
hsa05211	Renal cell carcinoma	3/81	69/8036	0.032124396	0.057170535	0.024931512	AKT1/MET/PIK3CD	3
hsa05120	Epithelial cell signaling in Helicobacter pylori infection	3/81	70/8036	0.03332521	0.058809194	0.025646115	MET/MAPK8/IKBKB	3
hsa04360	Axon guidance	5/81	181/8036	0.035557878	0.062226287	0.027136276	CDK5/MET/GSK3B/PIK3CD/FYN	5
hsa00230	Purine metabolism	4/81	130/8036	0.041885158	0.07269325	0.031700816	PDE4B/PDE7A/PDE3A/PDE4A	4
hsa04650	Natural killer cell mediated cytotoxicity	4/81	131/8036	0.042884041	0.073816791	0.032190781	PRKCB/PIK3CD/FYN/PRKCG	4
hsa04612	Antigen processing and presentation	3/81	78/8036	0.043760887	0.07471371	0.032581919	HSP90AA1/CTSS/HSP90AB1	3
hsa05143	African trypanosomiasis	2/81	37/8036	0.053250592	0.090182454	0.039327687	PRKCB/PRKCG	2
hsa05203	Viral carcinogenesis	5/81	204/8036	0.054559051	0.091659206	0.039971684	MAPKAPK2/MDM2/CDK4/CDK2/PIK3CD	5
hsa04550	Signaling pathways regulating pluripotency of stem cells	4/81	143/8036	0.055917918	0.09319653	0.040642096	AKT1/IGF1R/GSK3B/PIK3CD	4
hsa04540	Gap junction	3/81	88/8036	0.058821285	0.097263541	0.04241568	PRKCB/PRKCG/DRD1	3
hsa04211	Longevity regulating pathway	3/81	89/8036	0.060446208	0.098400803	0.042911628	AKT1/IGF1R/PIK3CD	3
hsa04727	GABAergic synapse	3/81	89/8036	0.060446208	0.098400803	0.042911628	PRKCB/PRKCG/CACNA1B	3
hsa04261	Adrenergic signaling in cardiomyocytes	4/81	149/8036	0.063154564	0.102018911	0.04448945	BCL2/AKT1/PIK3CG/AGTR1	4
hsa05219	Bladder cancer	2/81	41/8036	0.06390799	0.102447922	0.044676537	MDM2/CDK4	2
hsa04658	Th1 and Th2 cell differentiation	3/81	92/8036	0.065446587	0.104119571	0.045405527	MAPK8/IKBKB/TYK2	3
hsa04912	GnRH signaling pathway	3/81	93/8036	0.067154722	0.106033772	0.046240292	MAPK8/PRKCB/GNRHR	3
hsa04921	Oxytocin signaling pathway	4/81	154/8036	0.069545972	0.108989956	0.047529454	PIK3CG/PRKCB/OXTR/PRKCG	4
hsa04070	Phosphatidylinositol signaling system	3/81	97/8036	0.074189563	0.115405987	0.050327423	PRKCB/PIK3CD/PRKCG	3
hsa04310	Wnt signaling pathway	4/81	160/8036	0.077641352	0.119887381	0.052281715	MAPK8/GSK3B/PRKCB/PRKCG	4
hsa04972	Pancreatic secretion	3/81	102/8036	0.083425249	0.127878119	0.055766398	PLA2G1B/PRKCB/PRKCG	3
hsa05030	Cocaine addiction	2/81	49/8036	0.08710417	0.131489409	0.057341246	CDK5/DRD1	2
hsa04064	NF-kappa B signaling pathway	3/81	104/8036	0.087252431	0.131489409	0.057341246	BCL2/IKBKB/PRKCB	3
hsa04141	Protein processing in endoplasmic reticulum	4/81	167/8036	0.087659606	0.131489409	0.057341246	HSP90AA1/BCL2/MAPK8/HSP90AB1	4
hsa04340	Hedgehog signaling pathway	2/81	50/8036	0.090160066	0.134280949	0.058558609	BCL2/GSK3B	2
hsa04913	Ovarian steroidogenesis	2/81	51/8036	0.093247479	0.137901201	0.060137366	CYP17A1/IGF1R	2
hsa04961	Endocrine and other factor-regulated calcium reabsorption	2/81	53/8036	0.09951317	0.146138222	0.06372945	PRKCB/PRKCG	2
hsa04670	Leukocyte transendothelial migration	3/81	113/8036	0.105364253	0.153656202	0.067007968	PRKCB/PIK3CD/PRKCG	3
hsa05014	Amyotrophic lateral sclerosis (ALS)	2/81	57/8036	0.112383003	0.162761591	0.070978739	CASP9/BCL2	2
hsa05416	Viral myocarditis	2/81	60/8036	0.122304528	0.175917471	0.07671589	CASP9/FYN	2
hsa00140	Steroid hormone biosynthesis	2/81	61/8036	0.125658585	0.179512264	0.078283544	CYP3A4/CYP17A1	2
hsa05130	Pathogenic Escherichia coli infection	4/81	192/8036	0.128162795	0.180632127	0.078771905	CASP9/MAPK8/IKBKB/FYN	4
hsa05202	Transcriptional misregulation in cancer	4/81	192/8036	0.128162795	0.180632127	0.078771905	ELANE/MDM2/IGF1R/MET	4
hsa00590	Arachidonic acid metabolism	2/81	63/8036	0.132432294	0.185405211	0.0808534	PLA2G1B/CYP2C9	2
hsa04927	Cortisol synthesis and secretion	2/81	65/8036	0.139288382	0.193712319	0.084476049	CYP17A1/AGTR1	2
hsa04720	Long-term potentiation	2/81	67/8036	0.146220932	0.202015762	0.088097099	PRKCB/PRKCG	2
hsa00830	Retinol metabolism	2/81	68/8036	0.149714086	0.205489922	0.089612146	CYP3A4/CYP2C9	2
hsa04622	RIG-I-like receptor signaling pathway	2/81	70/8036	0.156750668	0.21375091	0.093214683	MAPK8/IKBKB	2
hsa00982	Drug metabolism - cytochrome P450	2/81	71/8036	0.160292738	0.217170806	0.094706066	CYP3A4/CYP2C9	2
hsa00562	Inositol phosphate metabolism	2/81	73/8036	0.167421131	0.223939093	0.09765765	PIK3CG/PIK3CD	2
hsa05100	Bacterial invasion of epithelial cells	2/81	73/8036	0.167421131	0.223939093	0.09765765	MET/PIK3CD	2
hsa04918	Thyroid hormone synthesis	2/81	75/8036	0.174604252	0.232068943	0.101202998	PRKCB/PRKCG	2
hsa00980	Metabolism of xenobiotics by cytochrome P450	2/81	76/8036	0.178214774	0.232454052	0.10137094	CYP3A4/CYP2C9	2
hsa04971	Gastric acid secretion	2/81	76/8036	0.178214774	0.232454052	0.10137094	PRKCB/PRKCG	2
hsa05133	Pertussis	2/81	76/8036	0.178214774	0.232454052	0.10137094	NOS2/MAPK8	2
hsa03320	PPAR signaling pathway	2/81	77/8036	0.181837124	0.234268688	0.102162285	PLIN5/PLIN1	2
hsa05140	Leishmaniasis	2/81	77/8036	0.181837124	0.234268688	0.102162285	NOS2/PRKCB	2
hsa00100	Steroid biosynthesis	1/81	20/8036	0.183604893	0.235103826	0.102526481	FDFT1	1
hsa00220	Arginine biosynthesis	1/81	21/8036	0.191854394	0.24417832	0.106483779	NOS2	1
hsa00900	Terpenoid backbone biosynthesis	1/81	22/8036	0.200021555	0.251630122	0.109733437	HMGCR	1
hsa05204	Chemical carcinogenesis	2/81	82/8036	0.200105859	0.251630122	0.109733437	CYP3A4/CYP2C9	2
hsa04911	Insulin secretion	2/81	86/8036	0.214875831	0.268594789	0.117131562	PRKCB/PRKCG	2
hsa04530	Tight junction	3/81	161/8036	0.221017818	0.274637525	0.11976674	CDK4/MAPK8/PRKCE	3
hsa00592	alpha-Linolenic acid metabolism	1/81	25/8036	0.224037071	0.276751676	0.120688701	PLA2G1B	1
hsa04950	Maturity onset diabetes of the young	1/81	26/8036	0.231882908	0.284768483	0.124184752	HNF4A	1
hsa04970	Salivary secretion	2/81	93/8036	0.240948955	0.294080357	0.128245569	PRKCB/PRKCG	2
hsa05012	Parkinson disease	4/81	249/8036	0.242266198	0.294080357	0.128245569	CASP9/ADORA2A/MAPK8/DRD1	4
hsa04713	Circadian entrainment	2/81	97/8036	0.25592517	0.308875205	0.134697458	PRKCB/PRKCG	2
hsa00564	Glycerophospholipid metabolism	2/81	98/8036	0.259673653	0.311608383	0.13588937	ACHE/PLA2G1B	2
hsa01523	Antifolate resistance	1/81	31/8036	0.269952031	0.320282071	0.13967188	IKBKB	1
hsa04710	Circadian rhythm	1/81	31/8036	0.269952031	0.320282071	0.13967188	RORA	1
hsa05020	Prion diseases	1/81	35/8036	0.299060409	0.352824078	0.153863132	FYN	1
hsa05216	Thyroid cancer	1/81	37/8036	0.3131817	0.367419872	0.160228215	RET	1
hsa04724	Glutamatergic synapse	2/81	114/8036	0.319528128	0.372782816	0.162566942	PRKCB/PRKCG	2
hsa05033	Nicotine addiction	1/81	40/8036	0.333838402	0.387326323	0.168909223	CACNA1B	1
hsa04975	Fat digestion and absorption	1/81	43/8036	0.353881276	0.408324549	0.178066345	PLA2G1B	1
hsa04810	Regulation of actin cytoskeleton	3/81	214/8036	0.366484255	0.418757229	0.182615935	PIK3CD/CHRM5/CHRM4	3
hsa02010	ABC transporters	1/81	45/8036	0.366911096	0.418757229	0.182615935	ABCB1	1
hsa05168	Herpes simplex virus 1 infection	6/81	491/8036	0.374660578	0.425290386	0.18546498	CASP9/BCL2/AKT1/IKBKB/PIK3CD/TYK2	6
hsa00270	Cysteine and methionine metabolism	1/81	49/8036	0.392197093	0.440435238	0.192069502	DNMT1	1
hsa00565	Ether lipid metabolism	1/81	49/8036	0.392197093	0.440435238	0.192069502	PLA2G1B	1
hsa00330	Arginine and proline metabolism	1/81	50/8036	0.398361114	0.44262346	0.193023764	NOS2	1
hsa05144	Malaria	1/81	50/8036	0.398361114	0.44262346	0.193023764	MET	1
hsa05134	Legionellosis	1/81	57/8036	0.439814106	0.486110327	0.211987962	CASP9	1
hsa04978	Mineral absorption	1/81	59/8036	0.451130701	0.496007577	0.216304056	SLC5A1	1
hsa04623	Cytosolic DNA-sensing pathway	1/81	63/8036	0.473090804	0.514762015	0.224482683	IKBKB	1
hsa05217	Basal cell carcinoma	1/81	63/8036	0.473090804	0.514762015	0.224482683	GSK3B	1
hsa05321	Inflammatory bowel disease (IBD)	1/81	65/8036	0.48374313	0.523639471	0.228354055	RORA	1
hsa04137	Mitophagy - animal	1/81	68/8036	0.49932403	0.537733571	0.234500354	MAPK8	1
hsa04721	Synaptic vesicle cycle	1/81	78/8036	0.547980998	0.587122498	0.256038383	CACNA1B	1
hsa00983	Drug metabolism - other enzymes	1/81	79/8036	0.552581845	0.589046637	0.256877481	CYP3A4	1
hsa05034	Alcoholism	2/81	187/8036	0.566189528	0.600504045	0.261873945	ADORA2A/DRD1	2
hsa04146	Peroxisome	1/81	83/8036	0.570527232	0.602063913	0.262554188	NOS2	1
hsa04610	Complement and coagulation cascades	1/81	85/8036	0.579231446	0.608193019	0.265227031	F10	1
hsa05016	Huntington disease	3/81	306/8036	0.60120622	0.628125901	0.273919566	CASP9/MAPK8/CACNA1B	3
hsa05150	Staphylococcus aureus infection	1/81	96/8036	0.624080291	0.648796342	0.282933743	PTAFR	1
hsa04922	Glucagon signaling pathway	1/81	106/8036	0.660736162	0.683520168	0.298076464	AKT1	1
hsa04714	Thermogenesis	2/81	231/8036	0.681542986	0.701588368	0.30595583	CNR1/PLIN1	2
hsa04144	Endocytosis	2/81	248/8036	0.71900812	0.736544903	0.321200033	MDM2/IGF1R	2
hsa04142	Lysosome	1/81	128/8036	0.729409904	0.743573203	0.324265006	CTSS	1
hsa05322	Systemic lupus erythematosus	1/81	136/8036	0.750813013	0.761694361	0.332167466	ELANE	1
hsa04120	Ubiquitin mediated proteolysis	1/81	140/8036	0.760878609	0.76819475	0.335002222	MDM2	1
hsa04145	Phagosome	1/81	152/8036	0.788727545	0.792501361	0.345602097	CTSS	1
hsa04390	Hippo signaling pathway	1/81	157/8036	0.799362497	0.799362497	0.348594172	GSK3B	1
